# Supplementary material for: Afterglow ice formed by phosphorescent luminophore-protein conjugates and complexes in aqueous solution at freezing temperature
Source: Nat Commun. 2025 Dec 22;17:226. doi: 10.1038/s41467-025-67670-z (PMC12779962; doi:10.1038/s41467-025-67670-z)
Supplement: Supplementary file 3 — Supplementary Data 1 [file 41467_2025_67670_MOESM3_ESM.xls]

## Sheet: Sheet1
NAPBP-COOH	X	Y	Z
C	6.77408	1.42465	-0.856402
C	7.21145	0.0835177	-0.667801
C	6.32633	-0.882879	-0.23209
C	4.97143	-0.543241	0.0314914
C	4.5283	0.804449	-0.152692
C	5.47186	1.7697	-0.606594
O	8.52841	-0.125489	-0.951633
C	9.04516	-1.43789	-0.792227
C	4.02422	-1.50282	0.477556
C	2.71788	-1.15245	0.72503
C	2.26468	0.185896	0.547045
C	3.1774	1.13423	0.112124
C	0.850104	0.545047	0.818952
C	0.512481	1.78608	1.39121
C	-0.814852	2.12322	1.6439
C	-1.84187	1.23634	1.32186
C	-1.53149	-0.0066893	0.750263
C	-0.190282	-0.342853	0.518926
C	-2.56798	-1.04296	0.437014
O	-2.27054	-2.23205	0.438735
C	-3.9822	-0.641035	0.116595
C	-4.3063	0.558636	-0.536533
C	-5.62735	0.841011	-0.870316
C	-6.64396	-0.0648409	-0.545288
C	-6.32591	-1.26929	0.100132
C	-5.00355	-1.55677	0.414657
C	-8.04078	0.295205	-0.913287
O	-8.94406	-0.651357	-0.556806
O	-8.36692	1.32243	-1.47369
H	7.50073	2.15285	-1.20095
H	6.63964	-1.90988	-0.0842386
H	5.14459	2.79559	-0.753169
H	10.0988	-1.38335	-1.06896
H	8.96014	-1.78058	0.246825
H	8.53422	-2.15402	-1.44823
H	4.34883	-2.52862	0.631392
H	2.02173	-1.90234	1.08772
H	2.85434	2.15743	-0.0611013
H	1.30316	2.4775	1.66599
H	-1.04996	3.07655	2.1077
H	-2.87124	1.49686	1.54172
H	0.0209888	-1.31102	0.0784803
H	-3.52326	1.25934	-0.804406
H	-5.89258	1.75807	-1.38482
H	-7.11448	-1.9716	0.343985
H	-4.73534	-2.49287	0.89203
H	-9.80855	-0.313726	-0.843981
