# Supplementary material for: Afterglow ice formed by phosphorescent luminophore-protein conjugates and complexes in aqueous solution at freezing temperature
Source: Nat Commun. 2025 Dec 22;17:226. doi: 10.1038/s41467-025-67670-z (PMC12779962; doi:10.1038/s41467-025-67670-z)
Supplement: Supplementary file 6 — Source Data [file 41467_2025_67670_MOESM6_ESM.xlsx]

## Sheet: Fig. 2b-d, f-h.
Fig 2b								Fig 2c				Fig 2d				Fig 2f						Fig 2g						Fig 2h
1NAP-BSA after dialysis		BSA in water		1NAP in Dichloromethane				P				τ				F		P				τ, 430		τ, 498				F		P
251	0.92278	500	0.00202	800	0.00694			400	0			0	9999.9			385	7.41805e-05	400	0			0	9999.9	0	9999.9			385	0.33505	500	0.00327
252	0.90423	499	0	799	0.00694			400.2	0.000116331			1	9999.9			385.2	6.96156e-05	400.2	0.000108731			1	9999.9	1	9999.9			385.2	0.33539	500.2	0.00367
253	0.88694	498	0	798	0.00694			400.4	0.000145413			2	9999.9			385.4	6.96156e-05	400.4	0.00015533			2	9999.9	2	9999.9			385.4	0.336	500.4	0.00383
254	0.87586	497	0.00202	797	0.00694			400.6	0.000126906			3	9999.9			385.6	5.59207e-05	400.6	0.000217462			3	9999.9	3	9999.9			385.6	0.33682	500.6	0.0044
255	0.87041	496	0.00202	796	0.00694			400.8	8.7248e-05			4	9999.9			385.8	4.90733e-05	400.8	0.000341726			4	9999.9	4	9999.9			385.8	0.33743	500.8	0.00441
256	0.87341	495	0.00202	795	0.00694			401	0.00017714			5	9999.9			386	2.96722e-05	401	0.000621321			5	9999.9	5	9999.9			386	0.33838	501	0.00472
257	0.8819	494	0.00202	794	0.00694			401.2	0.000240593			6	9999.9			386.2	2.62485e-05	401.2	0.000792184			6	9999.9	6	9999.9			386.2	0.3394	501.2	0.00499
258	0.89341	493	0	793	0.00694			401.4	0.000248525			7	9999.9			386.4	3.42372e-05	401.4	0.00104			7	9999.9	7	9999.9			386.4	0.34035	501.4	0.00495
259	0.89708	492	0	792	0			401.6	0.000243237			8	9999.9			386.6	2.1227e-05	401.6	0.0013			8	9999.9	8	9999.9			386.6	0.34151	501.6	0.0052
260	0.90321	491	0	791	0			401.8	0.000261744			9	9999.9			386.8	2.0314e-05	401.8	0.0016			9	9999.9	9	9999.9			386.8	0.34267	501.8	0.0057
261	0.9083	490	0	790	0			402	0.00027232			10	9999.9			387	1.84881e-05	402	0.00174			10	9999.9	10	9999.9			387	0.34375	502	0.00609
262	0.91709	489	0	789	0			402.2	0.000348992			11	9999.9			387.2	1.04994e-05	402.2	0.00203			11	9999.9	11	9999.9			387.2	0.34471	502.2	0.0064
263	0.92937	488	0	788	0.00694			402.4	0.000348992			12	9999.9			387.4	8.44517e-06	402.4	0.00239			12	9999.9	12	9999.9			387.4	0.34586	502.4	0.00675
264	0.94395	487	0	787	0.00694			402.6	0.00035428			13	9999.9			387.6	1.36949e-05	402.6	0.00266			13	9999.9	13	9999.9			387.6	0.34715	502.6	0.00748
265	0.95406	486	0	786	0.00694			402.8	0.000380719			14	9999.9			387.8	1.27819e-05	402.8	0.00303			14	9999.9	14	9999.9			387.8	0.34831	502.8	0.00749
266	0.96034	485	0.00202	785	0.00694			403	0.000343704			15	9999.9			388	1.78033e-05	403	0.00346			15	9999.9	15	9999.9			388	0.3492	503	0.00764
267	0.96638	484	0.00202	784	0.00694			403.2	0.000319909			16	9999.9			388.2	1.20971e-05	403.2	0.00385			16	9999.9	16	9999.9			388.2	0.35001	503.2	0.00821
268	0.97449	483	0.00202	783	0.00694			403.4	0.000423021			17	9999.9			388.4	1.20971e-05	403.4	0.00416			17	9999.9	17	9999.9			388.4	0.3509	503.4	0.00894
269	0.98181	482	0.00202	782	0.00694			403.6	0.000341061			18	9999.9			388.6	3.88021e-06	403.6	0.00472			18	9999.9	18	9999.9			388.6	0.35192	503.6	0.00941
270	0.98092	481	0.00202	781	0.00694			403.8	0.000325197			19	9999.9			388.8	2.73897e-06	403.8	0.0052			19	9999.9	19	9999.9			388.8	0.35273	503.8	0.01004
271	0.98243	480	0.00202	780	0.00694			404	0.000301402			20	9999.9			389	2.51072e-06	404	0.00565			20	9999.9	20	9999.9			389	0.35328	504	0.01021
272	0.98704	479	0.00202	779	0			404.2	0.000298758			21	9999.9			389.2	6.16269e-06	404.2	0.00596			21	9999.9	21	9999.9			389.2	0.35389	504.2	0.01078
273	0.98957	478	0.00202	778	0.00694			404.4	0.000288183			22	9596			389.4	1.18689e-05	404.4	0.00669			22	9999.9	22	9999.9			389.4	0.35477	504.4	0.01141
274	0.99529	477	0	777	0.00694			404.6	0.000356924			23	5663			389.6	1.14124e-06	404.6	0.0073			23	9999.9	23	9999.9			389.6	0.35539	504.6	0.01202
275	1	476	0	776	0.00694			404.8	0.00038865			24	2995			389.8	0	404.8	0.00788			24	5966	24	9550			389.8	0.3562	504.8	0.01232
276	0.99796	475	0.00202	775	0.00694			405	0.00038865			25	2165			390	2.35095e-05	405	0.00861			25	2509	25	8965			390	0.35715	505	0.01314
277	0.99676	474	0.00202	774	0.00694			405.2	0.000290827			26	1888			390.2	3.46937e-05	405.2	0.00924			26	1524	26	8682			390.2	0.35783	505.2	0.01376
278	0.98606	473	0.00202	773	0.00694			405.4	0.000256456			27	1864			390.4	4.03998e-05	405.4	0.00991			27	1243	27	8623			390.4	0.35899	505.4	0.01471
279	0.98189	472	0.00202	772	0.00694			405.6	0.000253812			28	1833			390.6	4.17693e-05	405.6	0.01087			28	1181	28	8665			390.6	0.35987	505.6	0.01533
280	0.96468	471	0.00202	771	0			405.8	0.000325197			29	1757			390.8	4.58778e-05	405.8	0.01167			29	1152	29	8699			390.8	0.36083	505.8	0.01635
281	0.94995	470	0.00202	770	0.00694			406	0.000314622			30	1777			391	4.33671e-05	406	0.01243			30	1098	30	8644			391	0.36178	506	0.0169
282	0.93055	469	0.00202	769	0.00694			406.2	0.000367499			31	1771			391.2	6.27681e-05	406.2	0.01317			31	1079	31	8747			391.2	0.36287	506.2	0.01752
283	0.91042	468	0.00202	768	0			406.4	0.000351636			32	1728			391.4	6.96156e-05	406.4	0.01406			32	1047	32	8730			391.4	0.36409	506.4	0.0181
284	0.88442	467	0.00202	767	0			406.6	0.000391294			33	1760			391.6	8.10279e-05	406.6	0.01479			33	1016	33	8626			391.6	0.36545	506.6	0.01906
285	0.85149	466	0.00202	766	0			406.8	0.000378075			34	1713			391.8	9.70053e-05	406.8	0.01578			34	1018	34	8539			391.8	0.36695	506.8	0.01971
286	0.80983	465	0.00202	765	0.00694			407	0.000526132			35	1747			392	0.000112983	407	0.01674			35	990.9	35	8498			392	0.36838	507	0.0205
287	0.76222	464	0.00202	764	0			407.2	0.000497049			36	1705			392.2	0.000126677	407.2	0.01769			36	940.4	36	8494			392.2	0.37001	507.2	0.02147
288	0.70795	463	0.00202	763	0.00694			407.4	0.000547283			37	1676			392.4	0.000151785	407.4	0.01883			37	939.4	37	8528			392.4	0.37191	507.4	0.02276
289	0.65002	462	0.00202	762	0.00694			407.6	0.000647751			38	1698			392.6	0.000179174	407.6	0.0199			38	932.2	38	8468			392.6	0.37416	507.6	0.02353
290	0.58994	461	0.00202	761	0.00694			407.8	0.000663614			39	1677			392.8	0.000215694	407.8	0.02105			39	917.7	39	8432			392.8	0.37661	507.8	0.02457
291	0.52806	460	0.00202	760	0.00694			408	0.000647751			40	1744			393	0.000236236	408	0.02221			40	900.4	40	8307			393	0.37892	508	0.02539
292	0.4692	459	0.00202	759	0			408.2	0.000745574			41	1707			393.2	0.000270474	408.2	0.02324			41	908.8	41	8142			393.2	0.38144	508.2	0.02669
293	0.41619	458	0.00202	758	0.00694			408.4	0.000787876			42	1621			393.4	0.000306993	408.4	0.02443			42	865.4	42	8225			393.4	0.38457	508.4	0.02793
294	0.37081	457	0.00202	757	0.00694			408.6	0.000861905			43	1578			393.6	0.000354925	408.6	0.02578			43	835.6	43	8281			393.6	0.3879	508.6	0.02888
295	0.33245	456	0.00202	756	0.00694			408.8	0.000811671			44	1617			393.8	0.000391445	408.8	0.02712			44	809.7	44	8281			393.8	0.39116	508.8	0.02976
296	0.30103	455	0.00202	755	0			409	0.000827534			45	1622			394	0.000443942	409	0.02855			45	795.4	45	8220			394	0.3947	509	0.03118
297	0.27403	454	0.00202	754	0			409.2	0.000758794			46	1610			394.2	0.000480461	409.2	0.02975			46	777.6	46	8155			394.2	0.39817	509.2	0.03224
298	0.25129	453	0.00202	753	0.00694			409.4	0.00083811			47	1600			394.4	0.000546653	409.4	0.03111			47	776	47	8091			394.4	0.40232	509.4	0.03366
299	0.23151	452	0.00202	752	0.00694			409.6	0.000835466			48	1596			394.6	0.000603715	409.6	0.03237			48	766	48	8123			394.6	0.40674	509.6	0.03472
300	0.21423	451	0.00202	751	0.00694			409.8	0.000912139			49	1603			394.8	0.000660777	409.8	0.03375			49	750.4	49	8004			394.8	0.41143	509.8	0.03596
301	0.19869	450	0.00202	750	0.00694			410	0.000901563			50	1537			395	0.000724686	410	0.03529			50	756.5	50	8026			395	0.4164	510	0.03637
302	0.18517	449	0.00202	749	0.00694			410.2	0.000856617			51	1506			395.2	0.000786313	410.2	0.03681			51	763.9	51	7887			395.2	0.42204	510.2	0.03797
303	0.17327	448	0.00404	748	0.00694			410.4	0.000943865			52	1513			395.4	0.000852505	410.4	0.03846			52	739.5	52	7925			395.4	0.42742	510.4	0.0395
304	0.16303	447	0.00404	747	0			410.6	0.000970304			53	1522			395.6	0.000932392	410.6	0.04001			53	695.9	53	7876			395.6	0.4332	510.6	0.04068
305	0.15451	446	0.00404	746	0.00694			410.8	0.00105			54	1525			395.8	0.001	410.8	0.04149			54	687.2	54	7782			395.8	0.43946	510.8	0.04163
306	0.14759	445	0.00404	745	0			411	0.00103			55	1503			396	0.0011	411	0.04321			55	672.6	55	7861			396	0.44592	511	0.04293
307	0.14214	444	0.00404	744	0			411.2	0.00109			56	1509			396.2	0.00118	411.2	0.045			56	660.6	56	7693			396.2	0.45306	511.2	0.04417
308	0.13804	443	0.00404	743	0			411.4	0.00108			57	1508			396.4	0.00128	411.4	0.04685			57	648.4	57	7622			396.4	0.46007	511.4	0.04594
309	0.13512	442	0.00404	742	0			411.6	0.0011			58	1486			396.6	0.00139	411.6	0.04873			58	654.1	58	7647			396.6	0.46694	511.6	0.04753
310	0.13315	441	0.00404	741	0.00694			411.8	0.00117			59	1488			396.8	0.00149	411.8	0.0509			59	636.4	59	7587			396.8	0.47415	511.8	0.04895
311	0.1321	440	0.00404	740	0			412	0.00115			60	1477			397	0.0016	412	0.05275			60	617.5	60	7562			397	0.48183	512	0.05048
312	0.13189	439	0.00404	739	0			412.2	0.00117			61	1427			397.2	0.00173	412.2	0.05492			61	621.7	61	7529			397.2	0.48986	512.2	0.05155
313	0.13213	438	0.00404	738	0.00694			412.4	0.00119			62	1450			397.4	0.00187	412.4	0.05722			62	612.1	62	7439			397.4	0.49809	512.4	0.05279
314	0.13285	437	0.00404	737	0			412.6	0.00131			63	1468			397.6	0.002	412.6	0.05937			63	598.7	63	7496			397.6	0.50673	512.6	0.05432
315	0.13372	436	0.00404	736	0			412.8	0.00131			64	1498			397.8	0.00216	412.8	0.06168			64	587.4	64	7465			397.8	0.51605	512.8	0.05656
316	0.13424	435	0.00404	735	0			413	0.00131			65	1433			398	0.00232	413	0.06401			65	575.4	65	7468			398	0.52509	513	0.05851
317	0.13425	434	0.00404	734	0.00694			413.2	0.00126			66	1393			398.2	0.00249	413.2	0.0662			66	553.9	66	7323			398.2	0.53441	513.2	0.05963
318	0.13373	433	0.00404	733	0			413.4	0.00125			67	1402			398.4	0.00266	413.4	0.06859			67	539.2	67	7307			398.4	0.544	513.4	0.06135
319	0.13295	432	0.00404	732	0			413.6	0.00128			68	1403			398.6	0.00284	413.6	0.07092			68	569	68	7343			398.6	0.55284	513.6	0.06383
320	0.13206	431	0.00404	731	0			413.8	0.00136			69	1416			398.8	0.00304	413.8	0.07322			69	534.9	69	7261			398.8	0.56203	513.8	0.06518
321	0.13128	430	0.00606	730	0.00694			414	0.00134			70	1396			399	0.00324	414	0.07591			70	538.3	70	7151			399	0.57216	514	0.06648
322	0.13072	429	0.00606	729	0			414.2	0.00137			71	1369			399.2	0.00348	414.2	0.07852			71	518.2	71	7210			399.2	0.58243	514.2	0.06861
323	0.13046	428	0.00606	728	0			414.4	0.00133			72	1359			399.4	0.0037	414.4	0.08085			72	505.7	72	7201			399.4	0.59236	514.4	0.06997
324	0.13044	427	0.00606	727	0			414.6	0.00139			73	1376			399.6	0.00394	414.6	0.08329			73	520.9	73	7070			399.6	0.60263	514.6	0.07186
325	0.13079	426	0.00606	726	0.00694			414.8	0.00143			74	1373			399.8	0.00419	414.8	0.08579			74	497.8	74	7047			399.8	0.61222	514.8	0.07292
326	0.13161	425	0.00606	725	0.00694			415	0.00146			75	1389			400	0.00443	415	0.08838			75	483.3	75	7096			400	0.62216	515	0.07445
327	0.13289	424	0.00606	724	0.00694			415.2	0.00137			76	1350			400.2	0.00472	415.2	0.0911			76	507.1	76	7016			400.2	0.63202	515.2	0.07622
328	0.13452	423	0.00404	723	0.00694			415.4	0.00139			77	1319			400.4	0.00499	415.4	0.09411			77	507.2	77	6948			400.4	0.64154	515.4	0.07794
329	0.13597	422	0.00404	722	0.00694			415.6	0.00146			78	1335			400.6	0.00531	415.6	0.09689			78	494	78	6908			400.6	0.65242	515.6	0.07959
330	0.13643	421	0.00404	721	0.00694			415.8	0.00154			79	1347			400.8	0.00559	415.8	0.09958			79	488.1	79	6907			400.8	0.66195	515.8	0.08219
331	0.13512	420	0.00404	720	0.00694			416	0.00164			80	1324			401	0.00593	416	0.1026			80	493.4	80	6804			401	0.67147	516	0.08337
332	0.13172	419	0.00404	719	0.00694			416.2	0.00178			81	1302			401.2	0.00624	416.2	0.10542			81	476.6	81	6857			401.2	0.68167	516.2	0.08614
333	0.12658	418	0.00404	718	0.00694			416.4	0.00182			82	1280			401.4	0.00662	416.4	0.1084			82	445.1	82	6918			401.4	0.69119	516.4	0.08744
334	0.12036	417	0.00606	717	0			416.6	0.00191			83	1291			401.6	0.00697	416.6	0.11159			83	447.6	83	6863			401.6	0.7014	516.6	0.08986
335	0.11371	416	0.00606	716	0			416.8	0.00194			84	1293			401.8	0.00733	416.8	0.11465			84	423.7	84	6873			401.8	0.71024	516.8	0.09199
336	0.10696	415	0.00404	715	0.00694			417	0.00191			85	1302			402	0.00769	417	0.11796			85	400.6	85	6724			402	0.72044	517	0.09423
337	0.1002	414	0.00404	714	0.00694			417.2	0.00185			86	1268			402.2	0.00813	417.2	0.12116			86	416.3	86	6747			402.2	0.72997	517.2	0.09636
338	0.09365	413	0.00404	713	0.00694			417.4	0.00196			87	1301			402.4	0.00854	417.4	0.1244			87	431.9	87	6656			402.4	0.73949	517.4	0.09919
339	0.08725	412	0.00606	712	0.00694			417.6	0.00193			88	1273			402.6	0.00901	417.6	0.12757			88	409.4	88	6664			402.6	0.74901	517.6	0.10126
340	0.08157	411	0.00606	711	0.00694			417.8	0.00207			89	1237			402.8	0.00946	417.8	0.13094			89	441.2	89	6617			402.8	0.75853	517.8	0.10344
341	0.07575	410	0.00606	710	0.00694			418	0.00212			90	1210			403	0.00995	418	0.13403			90	424.8	90	6656			403	0.76738	518	0.10533
342	0.07039	409	0.00606	709	0			418.2	0.00221			91	1267			403.2	0.01043	418.2	0.13714			91	408.2	91	6578			403.2	0.77554	518.2	0.10793
343	0.06559	408	0.00606	708	0			418.4	0.00223			92	1290			403.4	0.01093	418.4	0.13994			92	409.5	92	6520			403.4	0.7837	518.4	0.11106
344	0.06143	407	0.00606	707	0.00694			418.6	0.00226			93	1267			403.6	0.01146	418.6	0.14304			93	394	93	6569			403.6	0.79254	518.6	0.1133
345	0.05778	406	0.00606	706	0.00694			418.8	0.00223			94	1286			403.8	0.01207	418.8	0.14677			94	378.6	94	6533			403.8	0.8007	518.8	0.11543
346	0.05469	405	0.00606	705	0.00694			419	0.00225			95	1256			404	0.01276	419	0.15003			95	388.8	95	6552			404	0.80887	519	0.11761
347	0.05208	404	0.00808	704	0			419.2	0.00228			96	1226			404.2	0.01342	419.2	0.1533			96	398.5	96	6526			404.2	0.81635	519.2	0.11997
348	0.04988	403	0.00808	703	0			419.4	0.00217			97	1201			404.4	0.0141	419.4	0.15671			97	384.4	97	6377			404.4	0.82383	519.4	0.1218
349	0.04806	402	0.00808	702	0			419.6	0.00215			98	1176			404.6	0.01481	419.6	0.16029			98	388.7	98	6390			404.6	0.83063	519.6	0.1241
350	0.04639	401	0.00808	701	0			419.8	0.00214			99	1253			404.8	0.01557	419.8	0.16401			99	370.3	99	6436			404.8	0.83743	519.8	0.12676
351	0.04489	400	0.00808	700	0			420	0.00213			100	1201			405	0.01631	420	0.16743			100	362.8	100	6397			405	0.84356	520	0.12812
352	0.04357	399	0.00808	699	0			420.2	0.00223			101	1198			405.2	0.0171	420.2	0.17131			101	361.8	101	6391			405.2	0.84968	520.2	0.13054
353	0.04239	398	0.00808	698	0			420.4	0.00223			102	1207			405.4	0.01796	420.4	0.17489			102	355.4	102	6355			405.4	0.85512	520.4	0.13243
354	0.04136	397	0.00808	697	0.00694			420.6	0.00242			103	1116			405.6	0.01891	420.6	0.17846			103	375.9	103	6282			405.6	0.86124	520.6	0.13455
355	0.04037	396	0.00808	696	0			420.8	0.00248			104	1110			405.8	0.01979	420.8	0.18157			104	363.5	104	6328			405.8	0.86668	520.8	0.13638
356	0.03955	395	0.00808	695	0.00694			421	0.00246			105	1198			406	0.02079	421	0.18545			105	368.6	105	6265			406	0.87144	521	0.13833
357	0.03876	394	0.00808	694	0.00694			421.2	0.00243			106	1141			406.2	0.02182	421.2	0.18871			106	370.5	106	6270			406.2	0.87689	521.2	0.13993
358	0.03806	393	0.00808	693	0			421.4	0.00246			107	1133			406.4	0.02294	421.4	0.19244			107	349	107	6209			406.4	0.88097	521.4	0.14205
359	0.03737	392	0.00808	692	0.00694			421.6	0.00255			108	1112			406.6	0.02401	421.6	0.19601			108	350	108	6162			406.6	0.88573	521.6	0.14471
360	0.03678	391	0.0101	691	0.00694			421.8	0.00252			109	1103			406.8	0.02522	421.8	0.20005			109	338.8	109	6131			406.8	0.88981	521.8	0.14619
361	0.03627	390	0.00808	690	0.00694			422	0.00254			110	1130			407	0.02648	422	0.20409			110	346.8	110	6188			407	0.89457	522	0.14902
362	0.03571	389	0.00808	689	0			422.2	0.00262			111	1106			407.2	0.02776	422.2	0.20782			111	330.1	111	6169			407.2	0.89797	522.2	0.15126
363	0.03522	388	0.00808	688	0			422.4	0.00255			112	1130			407.4	0.02917	422.4	0.2117			112	327.1	112	6073			407.4	0.90137	522.4	0.15404
364	0.03472	387	0.00808	687	0			422.6	0.00259			113	1106			407.6	0.03061	422.6	0.21527			113	331.5	113	5938			407.6	0.90477	522.6	0.15604
365	0.03421	386	0.00808	686	0.00694			422.8	0.00257			114	1110			407.8	0.03209	422.8	0.219			114	316.3	114	5991			407.8	0.90749	522.8	0.15829
366	0.03371	385	0.00808	685	0.00694			423	0.00257			115	1135			408	0.03367	423	0.22273			115	324.3	115	6007			408	0.9109	523	0.1613
367	0.03315	384	0.00808	684	0.00694			423.2	0.00261			116	1094			408.2	0.03524	423.2	0.22615			116	322	116	6069			408.2	0.91294	523.2	0.16384
368	0.03273	383	0.00808	683	0			423.4	0.0027			117	1080			408.4	0.03698	423.4	0.23018			117	315.1	117	5942			408.4	0.91566	523.4	0.16667
369	0.03231	382	0.0101	682	0			423.6	0.0027			118	1073			408.6	0.03873	423.6	0.23391			118	314.6	118	5959			408.6	0.9177	523.6	0.16832
370	0.03193	381	0.0101	681	0			423.8	0.00282			119	1090			408.8	0.04067	423.8	0.23779			119	305.6	119	5910			408.8	0.91974	523.8	0.17098
371	0.03158	380	0.00808	680	0			424	0.00282			120	1082			409	0.04264	424	0.24183			120	285.2	120	5902			409	0.92178	524	0.17234
372	0.03118	379	0.0101	679	0.00694			424.2	0.00285			121	1018			409.2	0.04465	424.2	0.24572			121	290.5	121	5863			409.2	0.92314	524.2	0.17559
373	0.03083	378	0.0101	678	0			424.4	0.0027			122	1034			409.4	0.04675	424.4	0.25007			122	315.5	122	5936			409.4	0.92518	524.4	0.17771
374	0.03056	377	0.0101	677	0			424.6	0.00274			123	1049			409.6	0.04901	424.6	0.25395			123	324.5	123	5922			409.6	0.92654	524.6	0.1809
375	0.03019	376	0.0101	676	0			424.8	0.00284			124	1093			409.8	0.05138	424.8	0.25768			124	305.6	124	5885			409.8	0.92858	524.8	0.18308
376	0.02986	375	0.0101	675	0.00694			425	0.00296			125	1037			410	0.05387	425	0.26172			125	301.3	125	5751			410	0.92994	525	0.18486
377	0.02952	374	0.0101	674	0			425.2	0.00293			126	1042			410.2	0.05649	425.2	0.2656			126	306.8	126	5778			410.2	0.9313	525.2	0.18657
378	0.0292	373	0.0101	673	0			425.4	0.00305			127	1088			410.4	0.05919	425.4	0.26948			127	291.5	127	5800			410.4	0.93266	525.4	0.18846
379	0.02884	372	0.0101	672	0			425.6	0.00304			128	1081			410.6	0.06218	425.6	0.2729			128	281.1	128	5800			410.6	0.93402	525.6	0.19076
380	0.02854	371	0.01212	671	0			425.8	0.0031			129	1056			410.8	0.06521	425.8	0.27694			129	259.3	129	5803			410.8	0.93538	525.8	0.19283
381	0.0282	370	0.01212	670	0			426	0.00295			130	1037			411	0.06838	426	0.28082			130	279.2	130	5749			411	0.93538	526	0.19554
382	0.02785	369	0.01212	669	0.00694			426.2	0.00304			131	1019			411.2	0.07167	426.2	0.2847			131	282	131	5572			411.2	0.93606	526.2	0.1979
383	0.02748	368	0.01212	668	0.00694			426.4	0.00308			132	1020			411.4	0.075	426.4	0.28859			132	292.3	132	5691			411.4	0.93674	526.4	0.19891
384	0.02726	367	0.01212	667	0.00694			426.6	0.00316			133	1031			411.6	0.07866	426.6	0.29247			133	264.7	133	5574			411.6	0.93742	526.6	0.20168
385	0.02699	366	0.01212	666	0.00694			426.8	0.00314			134	1015			411.8	0.08244	426.8	0.29698			134	290.9	134	5597			411.8	0.93878	526.8	0.20263
386	0.02676	365	0.01212	665	0.00694			427	0.00327			135	1012			412	0.08651	427	0.30117			135	287.1	135	5604			412	0.93946	527	0.20416
387	0.0265	364	0.01212	664	0.00694			427.2	0.00332			136	996.7			412.2	0.09075	427.2	0.30552			136	274.3	136	5543			412.2	0.93946	527.2	0.20581
388	0.02631	363	0.01212	663	0.00694			427.4	0.00325			137	1010			412.4	0.0952	427.4	0.30909			137	271.6	137	5669			412.4	0.94014	527.4	0.20853
389	0.02606	362	0.0101	662	0.00694			427.6	0.00328			138	995.2			412.6	0.09984	427.6	0.31282			138	289.3	138	5609			412.6	0.94014	527.6	0.2103
390	0.02581	361	0.01212	661	0.00694			427.8	0.00345			139	980.9			412.8	0.10465	427.8	0.31639			139	281.6	139	5531			412.8	0.94014	527.8	0.21249
391	0.02556	360	0.01212	660	0.00694			428	0.00349			140	1005			413	0.1097	428	0.32059			140	261.9	140	5502			413	0.94082	528	0.21308
392	0.02529	359	0.01212	659	0.00694			428.2	0.0035			141	981			413.2	0.11506	428.2	0.32462			141	254.1	141	5442			413.2	0.9415	528.2	0.21461
393	0.02504	358	0.01212	658	0.00694			428.4	0.0035			142	1005			413.4	0.12056	428.4	0.32866			142	249	142	5546			413.4	0.9415	528.4	0.2165
394	0.02481	357	0.01212	657	0.00694			428.6	0.00341			143	998.2			413.6	0.12645	428.6	0.33224			143	239.7	143	5438			413.6	0.94218	528.6	0.21904
395	0.02455	356	0.01414	656	0.00694			428.8	0.00344			144	990.4			413.8	0.13264	428.8	0.33565			144	269.7	144	5531			413.8	0.94354	528.8	0.22069
396	0.02434	355	0.01212	655	0.00694			429	0.00355			145	993.2			414	0.13898	429	0.33891			145	271.1	145	5428			414	0.94422	529	0.22164
397	0.0241	354	0.01414	654	0			429.2	0.00362			146	969.1			414.2	0.14558	429.2	0.34249			146	266.8	146	5332			414.2	0.9449	529.2	0.22347
398	0.02385	353	0.01414	653	0			429.4	0.00364			147	932.2			414.4	0.15236	429.4	0.34575			147	263.8	147	5371			414.4	0.94558	529.4	0.22453
399	0.02371	352	0.01414	652	0.00694			429.6	0.00362			148	943.3			414.6	0.15943	429.6	0.34963			148	245.9	148	5388			414.6	0.94695	529.6	0.22595
400	0.02351	351	0.01414	651	0.00694			429.8	0.00365			149	934.6			414.8	0.16678	429.8	0.35336			149	248.4	149	5445			414.8	0.94763	529.8	0.22707
401	0.0233	350	0.01414	650	0			430	0.00369			150	928.1			415	0.17436	430	0.35724			150	251.1	150	5351			415	0.94899	530	0.22801
402	0.02308	349	0.01414	649	0			430.2	0.00387			151	938.8			415.2	0.18217	430.2	0.36097			151	265.4	151	5386			415.2	0.94967	530.2	0.22984
403	0.02285	348	0.01414	648	0			430.4	0.00388			152	940.6			415.4	0.19043	430.4	0.36439			152	249	152	5355			415.4	0.95035	530.4	0.2312
404	0.02267	347	0.01616	647	0.00694			430.6	0.00398			153	914.5			415.6	0.19901	430.6	0.36843			153	240.7	153	5326			415.6	0.95103	530.6	0.23398
405	0.02246	346	0.01616	646	0.00694			430.8	0.00403			154	915.8			415.8	0.20775	430.8	0.37216			154	238.3	154	5315			415.8	0.95171	530.8	0.23628
406	0.02222	345	0.01414	645	0.00694			431	0.00399			155	927.1			416	0.21672	431	0.37557			155	233.4	155	5426			416	0.95239	531	0.23817
407	0.02198	344	0.01616	644	0.00694			431.2	0.00384			156	924.3			416.2	0.2259	431.2	0.37883			156	233.9	156	5264			416.2	0.95375	531.2	0.24023
408	0.02176	343	0.01616	643	0.00694			431.4	0.0039			157	939.5			416.4	0.2356	431.4	0.38225			157	220.7	157	5241			416.4	0.95443	531.4	0.24147
409	0.02157	342	0.01616	642	0.00694			431.6	0.00382			158	945.8			416.6	0.24541	431.6	0.38489			158	228.2	158	5132			416.6	0.95579	531.6	0.24118
410	0.02135	341	0.01818	641	0.00694			431.8	0.00394			159	917.6			416.8	0.25546	431.8	0.38847			159	234.2	159	5194			416.8	0.95715	531.8	0.24313
411	0.02117	340	0.01616	640	0.00694			432	0.004			160	906.7			417	0.26596	432	0.39235			160	239.3	160	5116			417	0.95851	532	0.24242
412	0.02099	339	0.01616	639	0			432.2	0.00406			161	905.5			417.2	0.27714	432.2	0.39514			161	217.2	161	5160			417.2	0.95987	532.2	0.24513
413	0.02082	338	0.01616	638	0.00694			432.4	0.00406			162	906.9			417.4	0.28787	432.4	0.39841			162	236.3	162	5258			417.4	0.96123	532.4	0.2449
414	0.0206	337	0.01616	637	0.00694			432.6	0.00424			163	911.9			417.6	0.29905	432.6	0.40151			163	215.4	163	5204			417.6	0.96259	532.6	0.24673
415	0.02047	336	0.01616	636	0.00694			432.8	0.0044			164	904.5			417.8	0.31001	432.8	0.40446			164	228.9	164	5088			417.8	0.96395	532.8	0.24744
416	0.02021	335	0.01616	635	0			433	0.00441			165	880.2			418	0.32188	433	0.40819			165	233.6	165	4998			418	0.96531	533	0.2482
417	0.02004	334	0.01818	634	0.00694			433.2	0.00448			166	863			418.2	0.33374	433.2	0.41114			166	239.7	166	5113			418.2	0.96599	533.2	0.24915
418	0.01982	333	0.01818	633	0.00694			433.4	0.00463			167	847.5			418.4	0.34607	433.4	0.41441			167	241.8	167	5132			418.4	0.96735	533.4	0.25027
419	0.01962	332	0.01818	632	0.00694			433.6	0.00472			168	876.6			418.6	0.35862	433.6	0.41767			168	234.1	168	5015			418.6	0.96871	533.6	0.25086
420	0.01942	331	0.01818	631	0.00694			433.8	0.00483			169	862.8			418.8	0.37141	433.8	0.42077			169	220	169	5011			418.8	0.97075	533.8	0.25186
421	0.01925	330	0.0202	630	0.00694			434	0.00497			170	877.2			419	0.38419	434	0.42357			170	225.4	170	5047			419	0.97211	534	0.25251
422	0.01911	329	0.0202	629	0.00694			434.2	0.00495			171	864.6			419.2	0.39743	434.2	0.42606			171	215	171	5016			419.2	0.97415	534.2	0.2534
423	0.01897	328	0.01818	628	0.00694			434.4	0.00502			172	924.3			419.4	0.41066	434.4	0.42885			172	222.8	172	5023			419.4	0.97551	534.4	0.25352
424	0.01882	327	0.01818	627	0.00694			434.6	0.00504			173	890.1			419.6	0.4239	434.6	0.43196			173	216.3	173	5004			419.6	0.97755	534.6	0.25529
425	0.01868	326	0.0202	626	0.00694			434.8	0.00496			174	874.1			419.8	0.4376	434.8	0.43506			174	221.9	174	4946			419.8	0.97823	534.8	0.25517
426	0.01848	325	0.0202	625	0			435	0.00507			175	853.2			420	0.45106	435	0.43802			175	203.1	175	4901			420	0.98027	535	0.25541
427	0.01833	324	0.0202	624	0			435.2	0.00507			176	834.1			420.2	0.46522	435.2	0.44097			176	219.7	176	4905			420.2	0.98163	535.2	0.25635
428	0.01812	323	0.0202	623	0			435.4	0.00497			177	863.4			420.4	0.47937	435.4	0.44407			177	212.2	177	4902			420.4	0.98368	535.4	0.25806
429	0.01797	322	0.02222	622	0.00694			435.6	0.00505			178	841.4			420.6	0.49306	435.6	0.44734			178	210.2	178	4918			420.6	0.98436	535.6	0.25871
430	0.01784	321	0.02222	621	0.00694			435.8	0.00501			179	871.3			420.8	0.50698	435.8	0.4506			179	217.3	179	4826			420.8	0.98572	535.8	0.25966
431	0.01763	320	0.02424	620	0.00694			436	0.00499			180	865.2			421	0.52114	436	0.45324			180	204.1	180	4813			421	0.98708	536	0.2596
432	0.01747	319	0.02424	619	0.00694			436.2	0.00514			181	870.1			421.2	0.53529	436.2	0.45557			181	205.6	181	4839			421.2	0.98912	536.2	0.25995
433	0.01733	318	0.02424	618	0.00694			436.4	0.00511			182	843.5			421.4	0.54921	436.4	0.45743			182	205.2	182	4879			421.4	0.9898	536.4	0.26031
434	0.01715	317	0.02626	617	0.00694			436.6	0.00524			183	851.5			421.6	0.56336	436.6	0.45992			183	185.8	183	4808			421.6	0.99184	536.6	0.26001
435	0.017	316	0.02828	616	0.00694			436.8	0.0053			184	823.1			421.8	0.57751	436.8	0.46209			184	203.6	184	4808			421.8	0.99252	536.8	0.2593
436	0.01685	315	0.0303	615	0.00694			437	0.00541			185	813.3			422	0.59166	437	0.46411			185	220	185	4781			422	0.9932	537	0.26007
437	0.01662	314	0.03232	614	0.00694			437.2	0.00544			186	782.2			422.2	0.60559	437.2	0.46675			186	206.4	186	4859			422.2	0.99456	537.2	0.26031
438	0.01652	313	0.03232	613	0.00694			437.4	0.00545			187	821.6			422.4	0.61951	437.4	0.46939			187	213.6	187	4757			422.4	0.99524	537.4	0.26149
439	0.01636	312	0.03434	612	0.00694			437.6	0.00545			188	812.1			422.6	0.63321	437.6	0.47157			188	197.1	188	4763			422.6	0.99592	537.6	0.26161
440	0.01613	311	0.03434	611	0.00694			437.8	0.00564			189	784.9			422.8	0.64667	437.8	0.47343			189	191.3	189	4869			422.8	0.9966	537.8	0.26143
441	0.01597	310	0.03636	610	0.00694			438	0.00568			190	791.8			423	0.66014	438	0.47607			190	190.6	190	4796			423	0.99728	538	0.26037
442	0.01582	309	0.0404	609	0.00694			438.2	0.00568			191	799.3			423.2	0.67361	438.2	0.4784			191	196.6	191	4796			423.2	0.99796	538.2	0.26131
443	0.01561	308	0.04242	608	0.00694			438.4	0.00565			192	815.1			423.4	0.68707	438.4	0.48089			192	202	192	4728			423.4	0.99864	538.4	0.2609
444	0.01544	307	0.04444	607	0.00694			438.6	0.00572			193	786.6			423.6	0.70008	438.6	0.48322			193	191	193	4661			423.6	0.99932	538.6	0.2609
445	0.01529	306	0.05051	606	0.00694			438.8	0.00563			194	766.7			423.8	0.71286	438.8	0.48555			194	187.5	194	4719			423.8	0.99932	538.8	0.26113
446	0.01512	305	0.05455	605	0.00694			439	0.00567			195	768.1			424	0.72542	439	0.48757			195	177.6	195	4684			424	1	539	0.26149
447	0.01496	304	0.06061	604	0.00694			439.2	0.00564			196	778			424.2	0.73729	439.2	0.48943			196	193.8	196	4656			424.2	1	539.2	0.26137
448	0.0148	303	0.06667	603	0.00694			439.4	0.00577			197	755.6			424.4	0.74893	439.4	0.49145			197	185.8	197	4653			424.4	1	539.4	0.26178
449	0.01464	302	0.07879	602	0			439.6	0.00569			198	773.9			424.6	0.76057	439.6	0.49362			198	188.9	198	4576			424.6	0.99932	539.6	0.26137
450	0.01449	301	0.08687	601	0			439.8	0.00561			199	796.6			424.8	0.77198	439.8	0.49595			199	177.5	199	4619			424.8	0.99932	539.8	0.26149
451	0.01377	300	0.10101	600	0.00694			440	0.00567			200	758.8			425	0.78248	440	0.49859			200	171.2	200	4596			425	1	540	0.26078
452	0.01362	299	0.11717	599	0.00694			440.2	0.00573			201	752.8			425.2	0.79321	440.2	0.50015			201	179.1	201	4534			425.2	1	540.2	0.26102
453	0.01339	298	0.13535	598	0.00694			440.4	0.00573			202	748.8			425.4	0.80302	440.4	0.50155			202	187	202	4566			425.4	1	540.4	0.26119
454	0.01322	297	0.15758	597	0			440.6	0.00592			203	737.2			425.6	0.81307	440.6	0.50294			203	171.1	203	4562			425.6	1	540.6	0.25966
455	0.01302	296	0.1899	596	0			440.8	0.00585			204	735.3			425.8	0.8222	440.8	0.50434			204	170.8	204	4555			425.8	1	540.8	0.25883
456	0.01285	295	0.2202	595	0			441	0.00589			205	735.5			426	0.83132	441	0.50605			205	159	205	4557			426	1	541	0.25824
457	0.0127	294	0.26465	594	0.00694			441.2	0.0058			206	751.3			426.2	0.84023	441.2	0.50776			206	155.5	206	4557			426.2	0.99864	541.2	0.2573
458	0.0125	293	0.31717	593	0			441.4	0.00588			207	784.2			426.4	0.84867	441.4	0.50962			207	180	207	4521			426.4	0.99864	541.4	0.25659
459	0.01234	292	0.38384	592	0.00694			441.6	0.00592			208	767.2			426.6	0.85666	441.6	0.5118			208	167.3	208	4503			426.6	0.99796	541.6	0.25576
460	0.01215	291	0.44646	591	0			441.8	0.00613			209	761.7			426.8	0.86442	441.8	0.51382			209	169.8	209	4474			426.8	0.9966	541.8	0.25641
461	0.01196	290	0.52323	590	0			442	0.00613			210	769.2			427	0.87172	442	0.51553			210	175.7	210	4456			427	0.99592	542	0.25547
462	0.01188	289	0.5899	589	0			442.2	0.00622			211	765.4			427.2	0.87903	442.2	0.51754			211	174.9	211	4482			427.2	0.99524	542.2	0.25488
463	0.01173	288	0.66465	588	0.00694			442.4	0.00621			212	724.7			427.4	0.8861	442.4	0.51941			212	180	212	4524			427.4	0.99388	542.4	0.2557
464	0.01154	287	0.74141	587	0.00694			442.6	0.00632			213	713.7			427.6	0.8925	442.6	0.52081			213	175.5	213	4446			427.6	0.99252	542.6	0.25582
465	0.01138	286	0.80606	586	0.00694			442.8	0.00638			214	724.8			427.8	0.89866	442.8	0.52267			214	174.9	214	4479			427.8	0.99184	542.8	0.25547
466	0.01118	285	0.85657	585	0.00694			443	0.00658			215	690.6			428	0.90436	443	0.52407			215	181.2	215	4464			428	0.9898	543	0.25564
467	0.01104	284	0.89697	584	0.00694			443.2	0.00654			216	735			428.2	0.91007	443.2	0.52578			216	166.5	216	4448			428.2	0.98912	543.2	0.25517
468	0.01085	283	0.92323	583	0.00694			443.4	0.00673			217	730.2			428.4	0.91532	443.4	0.52702			217	161.3	217	4370			428.4	0.98776	543.4	0.2557
469	0.01076	282	0.94141	582	0.00694			443.6	0.00668			218	725.4			428.6	0.92011	443.6	0.52842			218	155.9	218	4420			428.6	0.9864	543.6	0.25523
470	0.01056	281	0.96566	581	0			443.8	0.00681			219	724.9			428.8	0.92468	443.8	0.52935			219	164.7	219	4351			428.8	0.98436	543.8	0.25511
471	0.01039	280	0.98384	580	0.00694			444	0.00687			220	716.2			429	0.92924	444	0.53106			220	166.4	220	4408			429	0.98232	544	0.25505
472	0.01024	279	0.99798	579	0.00694			444.2	0.00683			221	704.3			429.2	0.9329	444.2	0.53168			221	162.5	221	4326			429.2	0.98095	544.2	0.25428
473	0.01011	278	1	578	0			444.4	0.00689			222	723.9			429.4	0.93678	444.4	0.53308			222	161.1	222	4293			429.4	0.97891	544.4	0.25257
474	0.00998	277	0.99394	577	0.00694			444.6	0.00707			223	698.3			429.6	0.9402	444.6	0.53479			223	169.5	223	4297			429.6	0.97687	544.6	0.25251
475	0.00987	276	0.9798	576	0.00694			444.8	0.00716			224	715.8			429.8	0.94362	444.8	0.53618			224	174.2	224	4384			429.8	0.97483	544.8	0.2511
476	0.0098	275	0.9596	575	0.00694			445	0.0072			225	709.6			430	0.94682	445	0.53758			225	157.6	225	4373			430	0.97279	545	0.25057
477	0.00971	274	0.93737	574	0.00694			445.2	0.0072			226	719.5			430.2	0.94979	445.2	0.53914			226	157.1	226	4241			430.2	0.97075	545.2	0.24909
478	0.0096	273	0.91313	573	0.00694			445.4	0.00731			227	682.1			430.4	0.9523	445.4	0.54053			227	154.4	227	4302			430.4	0.96871	545.4	0.24956
479	0.00946	272	0.88687	572	0			445.6	0.00721			228	706.8			430.6	0.95504	445.6	0.54147			228	165	228	4334			430.6	0.96667	545.6	0.2482
480	0.00935	271	0.86263	571	0			445.8	0.00736			229	687.6			430.8	0.95732	445.8	0.54193			229	174.3	229	4298			430.8	0.96395	545.8	0.24708
481	0.00921	270	0.84646	570	0			446	0.00751			230	706.7			431	0.95937	446	0.54333			230	161.5	230	4250			431	0.96123	546	0.24572
482	0.00908	269	0.82424	569	0.00694			446.2	0.00761			231	693.9			431.2	0.96143	446.2	0.54411			231	134	231	4246			431.2	0.95851	546.2	0.24549
483	0.009	268	0.79596	568	0.00694			446.4	0.00758			232	688.6			431.4	0.9628	446.4	0.54566			232	135.5	232	4226			431.4	0.95647	546.4	0.24425
484	0.00885	267	0.76768	567	0			446.6	0.00765			233	685.6			431.6	0.96417	446.6	0.5469			233	152.1	233	4242			431.6	0.95375	546.6	0.24401
485	0.00873	266	0.74545	566	0			446.8	0.00769			234	680.4			431.8	0.96576	446.8	0.54783			234	158.7	234	4216			431.8	0.95103	546.8	0.24313
486	0.00864	265	0.72525	565	0			447	0.00769			235	675.5			432	0.96668	447	0.54892			235	159.9	235	4237			432	0.94831	547	0.24301
487	0.00858	264	0.69495	564	0			447.2	0.0076			236	664.9			432.2	0.96827	447.2	0.54985			236	155.2	236	4190			432.2	0.94627	547.2	0.2423
488	0.00849	263	0.66263	563	0			447.4	0.00751			237	671			432.4	0.96919	447.4	0.5511			237	144.5	237	4180			432.4	0.94354	547.4	0.24236
489	0.00837	262	0.63636	562	0			447.6	0.00748			238	686.3			432.6	0.97033	447.6	0.55172			238	140.9	238	4255			432.6	0.9415	547.6	0.24106
490	0.00824	261	0.6202	561	0.00694			447.8	0.00766			239	674.1			432.8	0.97124	447.8	0.55327			239	135.7	239	4206			432.8	0.93878	547.8	0.24124
491	0.00812	260	0.60404	560	0.00694			448	0.00763			240	679			433	0.97215	448	0.55436			240	138.4	240	4165			433	0.93606	548	0.24118
492	0.00801	259	0.58788	559	0.00694			448.2	0.00774			241	661.5			433.2	0.97284	448.2	0.55529			241	143.2	241	4058			433.2	0.93334	548.2	0.24029
493	0.00792	258	0.56768	558	0.00694			448.4	0.00773			242	660.8			433.4	0.97352	448.4	0.55669			242	157	242	4087			433.4	0.93062	548.4	0.23988
494	0.00782	257	0.54141	557	0.00694			448.6	0.00778			243	673.6			433.6	0.97444	448.6	0.55762			243	146.4	243	4095			433.6	0.9279	548.6	0.23941
495	0.00775	256	0.51717	556	0			448.8	0.00769			244	635.2			433.8	0.97489	448.8	0.55824			244	150.8	244	4111			433.8	0.92518	548.8	0.23893
496	0.00763	255	0.50707	555	0			449	0.00775			245	652			434	0.97535	449	0.55902			245	153.1	245	4108			434	0.92246	549	0.23899
497	0.00756	254	0.50303	554	0			449.2	0.00775			246	634.8			434.2	0.97581	449.2	0.56042			246	156.7	246	4100			434.2	0.91974	549.2	0.23758
498	0.00744	253	0.50101	553	0.00694			449.4	0.00784			247	620.8			434.4	0.97649	449.4	0.56135			247	144.1	247	3993			434.4	0.9177	549.4	0.23687
499	0.00738	252	0.49697	552	0			449.6	0.0079			248	639.6			434.6	0.97695	449.6	0.56228			248	143.6	248	4037			434.6	0.91498	549.6	0.23516
500	0.0073	251	0.49495	551	0.00694			449.8	0.00795			249	663			434.8	0.97763	449.8	0.5629			249	141.4	249	4017			434.8	0.91226	549.8	0.2348
501	0.00716	--	--	550	0.00694			450	0.00787			250	636.3			435	0.97832	450	0.5643			250	139.9	250	4010			435	0.90885	550	0.23374
502	0.00712	--	--	549	0.00694			450.2	0.00793			251	631.5			435.2	0.97877	450.2	0.56523			251	151.3	251	3959			435.2	0.90613	550.2	0.23297
503	0.00699	--	--	548	0.00694			450.4	0.00792			252	650.6			435.4	0.97923	450.4	0.56601			252	154.6	252	3975			435.4	0.90409	550.4	0.23197
504	0.0069	--	--	547	0.00694			450.6	0.00788			253	626.4			435.6	0.97969	450.6	0.56647			253	149.6	253	3996			435.6	0.90137	550.6	0.23067
505	0.00681	--	--	546	0.00694			450.8	0.00791			254	629.2			435.8	0.98037	450.8	0.56741			254	142.1	254	3991			435.8	0.89865	550.8	0.22955
506	0.00671	--	--	545	0.00694			451	0.00807			255	612.8			436	0.98083	451	0.56834			255	135.8	255	3984			436	0.89593	551	0.22807
507	0.00659	--	--	544	0.00694			451.2	0.00811			256	604.3			436.2	0.98151	451.2	0.56911			256	145.6	256	4033			436.2	0.89321	551.2	0.22748
508	0.0065	--	--	543	0.00694			451.4	0.00807			257	611.6			436.4	0.9822	451.4	0.56958			257	131.9	257	3941			436.4	0.89049	551.4	0.22848
509	0.00642	--	--	542	0.00694			451.6	0.00814			258	640			436.6	0.98265	451.6	0.57082			258	137.4	258	3945			436.6	0.88777	551.6	0.22837
510	0.00635	--	--	541	0.00694			451.8	0.00831			259	622.2			436.8	0.98357	451.8	0.57144			259	134.2	259	3938			436.8	0.88505	551.8	0.22748
511	0.00624	--	--	540	0.00694			452	0.00832			260	621.4			437	0.98425	452	0.57238			260	132.8	260	3945			437	0.88165	552	0.22589
512	0.00612	--	--	539	0.00694			452.2	0.00836			261	608.5			437.2	0.98471	452.2	0.57331			261	136	261	3917			437.2	0.87893	552.2	0.22494
513	0.00604	--	--	538	0.00694			452.4	0.0083			262	648.8			437.4	0.98539	452.4	0.57377			262	140.2	262	3948			437.4	0.87621	552.4	0.22382
514	0.00597	--	--	537	0.00694			452.6	0.00825			263	629.5			437.6	0.98608	452.6	0.57424			263	119.3	263	3886			437.6	0.87348	552.6	0.22329
515	0.0059	--	--	536	0.00694			452.8	0.0083			264	625.1			437.8	0.98653	452.8	0.57471			264	120.1	264	3910			437.8	0.87076	552.8	0.22199
516	0.0058	--	--	535	0.00694			453	0.00839			265	577.4			438	0.98722	453	0.57455			265	108.3	265	3882			438	0.86804	553	0.22146
517	0.00574	--	--	534	0.00694			453.2	0.00847			266	588.1			438.2	0.9879	453.2	0.57517			266	116.5	266	3921			438.2	0.86532	553.2	0.21969
518	0.00576	--	--	533	0.00694			453.4	0.00861			267	625			438.4	0.98836	453.4	0.5761			267	115.9	267	3908			438.4	0.8626	553.4	0.21987
519	0.00569	--	--	532	0.00694			453.6	0.00869			268	608.5			438.6	0.98927	453.6	0.5775			268	124.4	268	3843			438.6	0.8592	553.6	0.21916
520	0.0056	--	--	531	0.00694			453.8	0.00879			269	591.7			438.8	0.98996	453.8	0.57812			269	131	269	3888			438.8	0.85716	553.8	0.21863
521	0.00554	--	--	530	0.00694			454	0.00875			270	579.1			439	0.99087	454	0.57797			270	121	270	3803			439	0.85444	554	0.21721
522	0.00547	--	--	529	0.00694			454.2	0.00897			271	610.9			439.2	0.99178	454.2	0.57906			271	125.3	271	3846			439.2	0.8524	554.2	0.21851
523	0.00536	--	--	528	0			454.4	0.00906			272	589.3			439.4	0.99224	454.4	0.5803			272	121	272	3819			439.4	0.85036	554.4	0.21916
524	0.0053	--	--	527	0.00694			454.6	0.0092			273	594.2			439.6	0.99315	454.6	0.58076			273	125.8	273	3804			439.6	0.84764	554.6	0.21868
525	0.0052	--	--	526	0.00694			454.8	0.00919			274	574.4			439.8	0.99384	454.8	0.58154			274	138.6	274	3763			439.8	0.84424	554.8	0.21792
526	0.0051	--	--	525	0.00694			455	0.00924			275	581.2			440	0.99475	455	0.58216			275	124.8	275	3785			440	0.84152	555	0.21744
527	0.005	--	--	524	0			455.2	0.00928			276	569.4			440.2	0.99544	455.2	0.58263			276	124.4	276	3711			440.2	0.8388	555.2	0.2165
528	0.00487	--	--	523	0.00694			455.4	0.00929			277	560.5			440.4	0.99589	455.4	0.58387			277	137.1	277	3832			440.4	0.83607	555.4	0.21632
529	0.00482	--	--	522	0.00694			455.6	0.00929			278	588.8			440.6	0.99658	455.6	0.58449			278	130	278	3788			440.6	0.83335	555.6	0.21727
530	0.00474	--	--	521	0.00694			455.8	0.00948			279	576.4			440.8	0.99703	455.8	0.58527			279	122.4	279	3764			440.8	0.83063	555.8	0.21674
531	0.00463	--	--	520	0.00694			456	0.00944			280	571.2			441	0.99772	456	0.5862			280	109.6	280	3705			441	0.82791	556	0.21585
532	0.00452	--	--	519	0.00694			456.2	0.00963			281	566.6			441.2	0.99817	456.2	0.58682			281	133.7	281	3671			441.2	0.82587	556.2	0.21662
533	0.00441	--	--	518	0.00694			456.4	0.00945			282	540.5			441.4	0.99863	456.4	0.5876			282	125.4	282	3767			441.4	0.82315	556.4	0.21597
534	0.00432	--	--	517	0.00694			456.6	0.00939			283	558.8			441.6	0.99909	456.6	0.589			283	131.1	283	3766			441.6	0.82111	556.6	0.21603
535	0.00423	--	--	516	0.00694			456.8	0.00944			284	548.7			441.8	0.99932	456.8	0.59086			284	126.6	284	3696			441.8	0.81839	556.8	0.21514
536	0.00415	--	--	515	0.00694			457	0.0096			285	578.3			442	0.99954	457	0.59117			285	115.7	285	3649			442	0.81499	557	0.21491
537	0.00408	--	--	514	0.00694			457.2	0.00962			286	570.6			442.2	1	457.2	0.59148			286	121.8	286	3641			442.2	0.81295	557.2	0.21337
538	0.00395	--	--	513	0			457.4	0.00973			287	529.1			442.4	1	457.4	0.59257			287	116.5	287	3618			442.4	0.81091	557.4	0.21331
539	0.00386	--	--	512	0.00694			457.6	0.00963			288	543.6			442.6	0.99977	457.6	0.59319			288	124.3	288	3607			442.6	0.80887	557.6	0.21231
540	0.00381	--	--	511	0.00694			457.8	0.0098			289	556.4			442.8	0.99977	457.8	0.59381			289	120.7	289	3578			442.8	0.80615	557.8	0.2129
541	0.00372	--	--	510	0.00694			458	0.00989			290	532.8			443	0.99954	458	0.59443			290	123.5	290	3618			443	0.80343	558	0.2126
542	0.00365	--	--	509	0.00694			458.2	0.01003			291	551.2			443.2	0.99886	458.2	0.59474			291	122.9	291	3611			443.2	0.80138	558.2	0.21325
543	0.00356	--	--	508	0.00694			458.4	0.01			292	553.3			443.4	0.99863	458.4	0.59521			292	111.7	292	3616			443.4	0.79866	558.4	0.21213
544	0.00342	--	--	507	0.00694			458.6	0.01007			293	554.8			443.6	0.99817	458.6	0.59614			293	113.7	293	3568			443.6	0.79662	558.6	0.21201
545	0.00336	--	--	506	0.00694			458.8	0.01004			294	549			443.8	0.99749	458.8	0.59754			294	109.8	294	3592			443.8	0.7939	558.8	0.21302
546	0.00328	--	--	505	0.00694			459	0.01015			295	531.6			444	0.99658	459	0.59754			295	106.5	295	3670			444	0.79186	559	0.21373
547	0.00323	--	--	504	0			459.2	0.01022			296	544.3			444.2	0.99589	459.2	0.59878			296	100.3	296	3619			444.2	0.78914	559.2	0.21249
548	0.00314	--	--	503	0			459.4	0.01042			297	512			444.4	0.99452	459.4	0.59925			297	108.1	297	3606			444.4	0.7871	559.4	0.21119
549	0.00307	--	--	502	0.00694			459.6	0.01036			298	526.9			444.6	0.99361	459.6	0.59971			298	118.7	298	3633			444.6	0.78438	559.6	0.2119
550	0.00298	--	--	501	0.00694			459.8	0.01047			299	533.9			444.8	0.99247	459.8	0.60034			299	108.1	299	3523			444.8	0.78234	559.8	0.21172
551	0.00292	--	--	500	0.00694			460	0.01044			300	548.7			445	0.9911	460	0.60065			300	116.9	300	3570			445	0.7803	560	0.21101
552	0.00283	--	--	499	0.00694			460.2	0.01065			301	521			445.2	0.99019	460.2	0.60142			301	111.5	301	3596			445.2	0.7769	560.2	0.21054
553	0.00278	--	--	498	0.00694			460.4	0.01064			302	536.6			445.4	0.98859	460.4	0.60282			302	114	302	3573			445.4	0.77486	560.4	0.20965
554	0.00271	--	--	497	0.00694			460.6	0.01078			303	511.9			445.6	0.98676	460.6	0.60391			303	116	303	3586			445.6	0.77214	560.6	0.20912
555	0.00267	--	--	496	0.00694			460.8	0.01089			304	530.2			445.8	0.98494	460.8	0.605			304	120.4	304	3554			445.8	0.7701	560.8	0.20859
556	0.0026	--	--	495	0.00694			461	0.01108			305	540.1			446	0.98288	461	0.60624			305	112.3	305	3578			446	0.76738	561	0.20847
557	0.00254	--	--	494	0.00694			461.2	0.0111			306	499.5			446.2	0.9806	461.2	0.60748			306	106.5	306	3572			446.2	0.76397	561.2	0.20841
558	0.00249	--	--	493	0			461.4	0.01125			307	503.1			446.4	0.97854	461.4	0.60826			307	97.92	307	3558			446.4	0.76125	561.4	0.20812
559	0.0024	--	--	492	0.00694			461.6	0.0113			308	499.8			446.6	0.97649	461.6	0.60903			308	101.4	308	3509			446.6	0.75853	561.6	0.20812
560	0.00239	--	--	491	0.00694			461.8	0.01145			309	498.8			446.8	0.97421	461.8	0.61012			309	112.9	309	3516			446.8	0.75649	561.8	0.20776
561	0.00234	--	--	490	0.00694			462	0.0116			310	500.9			447	0.97147	462	0.61152			310	103.2	310	3448			447	0.75377	562	0.20788
562	0.00231	--	--	489	0.00694			462.2	0.01186			311	513.8			447.2	0.96873	462.2	0.6123			311	102.5	311	3480			447.2	0.75105	562.2	0.20788
563	0.00232	--	--	488	0			462.4	0.01196			312	496			447.4	0.96576	462.4	0.61323			312	118.9	312	3502			447.4	0.74901	562.4	0.20835
564	0.00226	--	--	487	0			462.6	0.01217			313	524.7			447.6	0.96302	462.6	0.61463			313	116.6	313	3490			447.6	0.74697	562.6	0.20759
565	0.0022	--	--	486	0.00694			462.8	0.01218			314	520.2			447.8	0.96006	462.8	0.61633			314	105	314	3492			447.8	0.74425	562.8	0.20699
566	0.00216	--	--	485	0			463	0.0123			315	487.4			448	0.95686	463	0.61789			315	100.2	315	3381			448	0.74289	563	0.2077
567	0.00211	--	--	484	0.00694			463.2	0.01244			316	497.4			448.2	0.95321	463.2	0.61975			316	98.58	316	3378			448.2	0.74017	563.2	0.20717
568	0.00202	--	--	483	0.00694			463.4	0.01246			317	523.9			448.4	0.95001	463.4	0.62115			317	97.29	317	3371			448.4	0.73813	563.4	0.20759
569	0.00192	--	--	482	0.00694			463.6	0.01241			318	501.6			448.6	0.94636	463.6	0.62115			318	99.53	318	3428			448.6	0.73541	563.6	0.20699
570	0.00183	--	--	481	0			463.8	0.01258			319	488.5			448.8	0.94271	463.8	0.6227			319	96.57	319	3402			448.8	0.73337	563.8	0.20741
571	0.00174	--	--	480	0.00694			464	0.01271			320	509.6			449	0.93906	464	0.62364			320	104.5	320	3324			449	0.73065	564	0.20617
572	0.00168	--	--	479	0.00694			464.2	0.01288			321	461.1			449.2	0.93541	464.2	0.62472			321	118	321	3336			449.2	0.72792	564.2	0.2064
573	0.00161	--	--	478	0.00694			464.4	0.01306			322	486.7			449.4	0.93175	464.4	0.62705			322	121.7	322	3349			449.4	0.7252	564.4	0.20564
574	0.00152	--	--	477	0			464.6	0.01333			323	482.9			449.6	0.92787	464.6	0.62814			323	104.4	323	3363			449.6	0.72248	564.6	0.20605
575	0.00143	--	--	476	0.00694			464.8	0.01316			324	472.3			449.8	0.92354	464.8	0.62985			324	97.93	324	3341			449.8	0.72044	564.8	0.20463
576	0.00133	--	--	475	0			465	0.01332			325	498.3			450	0.9192	465	0.63125			325	98.64	325	3366			450	0.71772	565	0.2054
577	0.00127	--	--	474	0.00694			465.2	0.01337			326	474.9			450.2	0.91532	465.2	0.63311			326	97.05	326	3318			450.2	0.715	565.2	0.20558
578	0.00121	--	--	473	0.00694			465.4	0.01368			327	470.1			450.4	0.91098	465.4	0.63482			327	94.74	327	3326			450.4	0.71296	565.4	0.20558
579	0.00113	--	--	472	0.00694			465.6	0.01372			328	462.1			450.6	0.90642	465.6	0.63637			328	94.63	328	3284			450.6	0.71024	565.6	0.20511
580	0.00104	--	--	471	0.00694			465.8	0.01394			329	468.2			450.8	0.90163	465.8	0.63761			329	96.15	329	3277			450.8	0.70752	565.8	0.20581
581	0.000944706	--	--	470	0			466	0.01413			330	460.6			451	0.89683	466	0.63948			330	99.7	330	3355			451	0.70548	566	0.20475
582	0.000883417	--	--	469	0			466.2	0.01449			331	491.9			451.2	0.89204	466.2	0.6415			331	102.2	331	3343			451.2	0.70276	566.2	0.20516
583	0.000819396	--	--	468	0			466.4	0.0146			332	473.4			451.4	0.88702	466.4	0.6429			332	105.4	332	3319			451.4	0.70004	566.4	0.20487
584	0.000762011	--	--	467	0			466.6	0.01471			333	462.4			451.6	0.88222	466.6	0.64492			333	94.93	333	3347			451.6	0.69732	566.6	0.20511
585	0.000705797	--	--	466	0.00694			466.8	0.015			334	487.3			451.8	0.87697	466.8	0.64616			334	93.49	334	3272			451.8	0.6946	566.8	0.20528
586	0.000634358	--	--	465	0.00694			467	0.01529			335	474.4			452	0.87195	467	0.6474			335	100.9	335	3262			452	0.69255	567	0.20528
587	0.000610936	--	--	464	0.00694			467.2	0.01571			336	482			452.2	0.86648	467.2	0.64895			336	107.1	336	3186			452.2	0.68983	567.2	0.20452
588	0.000576193	--	--	463	0			467.4	0.01597			337	476.4			452.4	0.86145	467.4	0.65035			337	110.6	337	3243			452.4	0.68711	567.4	0.20546
589	0.000512952	--	--	462	0			467.6	0.01624			338	476.3			452.6	0.85598	467.6	0.65222			338	99.54	338	3296			452.6	0.68507	567.6	0.20534
590	0.00045869	--	--	461	0.00694			467.8	0.01642			339	470.7			452.8	0.85027	467.8	0.65361			339	103.9	339	3272			452.8	0.68235	567.8	0.20522
591	0.000425508	--	--	460	0			468	0.01645			340	456.6			453	0.84479	468	0.6547			340	97.06	340	3264			453	0.67963	568	0.20528
592	0.000402866	--	--	459	0			468.2	0.01674			341	458.3			453.2	0.83909	468.2	0.65672			341	99.09	341	3265			453.2	0.67691	568.2	0.20528
593	0.000350556	--	--	458	0			468.4	0.01698			342	454.6			453.4	0.83315	468.4	0.65889			342	98.34	342	3195			453.4	0.67419	568.4	0.20416
594	0.000319326	--	--	457	0.00694			468.6	0.01735			343	459.4			453.6	0.82767	468.6	0.66138			343	85.57	343	3187			453.6	0.67147	568.6	0.20528
595	0.000248278	--	--	456	0.00694			468.8	0.01761			344	468.8			453.8	0.82197	468.8	0.66293			344	90.14	344	3182			453.8	0.66943	568.8	0.20564
596	0.000184257	--	--	455	0.00694			469	0.01783			345	444.8			454	0.81603	469	0.66511			345	104.8	345	3208			454	0.66671	569	0.20611
597	0.000183476	--	--	454	0.00694			469.2	0.01812			346	444.9			454.2	0.81033	469.2	0.66666			346	99.39	346	3209			454.2	0.66399	569.2	0.20652
598	0.000105791	--	--	453	0.00694			469.4	0.01841			347	473.6			454.4	0.80439	469.4	0.66915			347	93.25	347	3199			454.4	0.66195	569.4	0.20806
599	4.45027e-05	--	--	452	0			469.6	0.01886			348	478.8			454.6	0.79869	469.6	0.67241			348	85.28	348	3181			454.6	0.65923	569.6	0.20764
600	0	--	--	451	0.00694			469.8	0.01907			349	484.6			454.8	0.79275	469.8	0.67396			349	89.37	349	3220			454.8	0.6565	569.8	0.20735
--	--	--	--	450	0.00694			470	0.01933			350	463.3			455	0.78682	470	0.67676			350	85.29	350	3204			455	0.65378	570	0.20699
--	--	--	--	449	0.00694			470.2	0.01965			351	445			455.2	0.78088	470.2	0.67893			351	87.11	351	3185			455.2	0.65038	570.2	0.20658
--	--	--	--	448	0.00694			470.4	0.01991			352	425			455.4	0.77495	470.4	0.68064			352	93.55	352	3196			455.4	0.64766	570.4	0.20658
--	--	--	--	447	0			470.6	0.02015			353	428			455.6	0.76879	470.6	0.68297			353	99.51	353	3175			455.6	0.64494	570.6	0.20617
--	--	--	--	446	0.00694			470.8	0.02057			354	414.6			455.8	0.76285	470.8	0.6853			354	96.82	354	3105			455.8	0.64222	570.8	0.20605
--	--	--	--	445	0.00694			471	0.02092			355	444			456	0.75692	471	0.68779			355	94.53	355	3080			456	0.64018	571	0.20711
--	--	--	--	444	0.00694			471.2	0.02129			356	411.9			456.2	0.75098	471.2	0.6912			356	91.56	356	3079			456.2	0.63746	571.2	0.20658
--	--	--	--	443	0.00694			471.4	0.02174			357	432.8			456.4	0.74482	471.4	0.69276			357	90.25	357	3184			456.4	0.63474	571.4	0.20635
--	--	--	--	442	0.00694			471.6	0.022			358	433.8			456.6	0.73911	471.6	0.69462			358	93	358	3142			456.6	0.63202	571.6	0.20635
--	--	--	--	441	0.00694			471.8	0.02269			359	428.1			456.8	0.73318	471.8	0.69726			359	88.12	359	3146			456.8	0.62923	571.8	0.20723
--	--	--	--	440	0.00694			472	0.02303			360	451.6			457	0.72724	472	0.70006			360	98.81	360	3190			457	0.62664	572	0.20593
--	--	--	--	439	0.00694			472.2	0.02362			361	454.8			457.2	0.72154	472.2	0.70394			361	93.24	361	3109			457.2	0.62386	572.2	0.20593
--	--	--	--	438	0			472.4	0.02414			362	476.1			457.4	0.71583	472.4	0.70643			362	89.21	362	3144			457.4	0.62154	572.4	0.2054
--	--	--	--	437	0.00694			472.6	0.0247			363	440.1			457.6	0.7099	472.6	0.70813			363	85.39	363	3092			457.6	0.61916	572.6	0.20611
--	--	--	--	436	0.00694			472.8	0.02494			364	417.9			457.8	0.70419	472.8	0.71046			364	87.52	364	3104			457.8	0.61665	572.8	0.20576
--	--	--	--	435	0.00694			473	0.02541			365	443.7			458	0.69848	473	0.71311			365	76.63	365	3086			458	0.61379	573	0.2054
--	--	--	--	434	0.00694			473.2	0.02573			366	448			458.2	0.69301	473.2	0.71621			366	80.06	366	3085			458.2	0.611	573.2	0.20511
--	--	--	--	433	0.00694			473.4	0.02623			367	434.5			458.4	0.6873	473.4	0.71932			367	87.73	367	3027			458.4	0.60835	573.4	0.20505
--	--	--	--	432	0.00694			473.6	0.02681			368	418.8			458.6	0.68182	473.6	0.72196			368	87.55	368	3062			458.6	0.6061	573.6	0.2041
--	--	--	--	431	0.00694			473.8	0.02726			369	428.4			458.8	0.67589	473.8	0.72444			369	92.96	369	2937			458.8	0.60311	573.8	0.20564
--	--	--	--	430	0			474	0.02758			370	417.1			459	0.67041	474	0.7274			370	85.61	370	2952			459	0.60046	574	0.20587
--	--	--	--	429	0.00694			474.2	0.02816			371	405.1			459.2	0.66493	474.2	0.73004			371	86.64	371	3011			459.2	0.59794	574.2	0.2054
--	--	--	--	428	0.00694			474.4	0.02877			372	416.8			459.4	0.65968	474.4	0.73299			372	86.35	372	2974			459.4	0.59556	574.4	0.20605
--	--	--	--	427	0.00694			474.6	0.0297			373	425.2			459.6	0.65398	474.6	0.73609			373	67.32	373	3037			459.6	0.59311	574.6	0.20605
--	--	--	--	426	0.00694			474.8	0.03009			374	405.7			459.8	0.64873	474.8	0.7392			374	85.14	374	3011			459.8	0.59039	574.8	0.20664
--	--	--	--	425	0.00694			475	0.03091			375	399.4			460	0.64348	475	0.74169			375	83.53	375	2956			460	0.58828	575	0.20711
--	--	--	--	424	0.00694			475.2	0.0316			376	401.3			460.2	0.63823	475.2	0.74495			376	88.06	376	2925			460.2	0.58577	575.2	0.20652
--	--	--	--	423	0.00694			475.4	0.03239			377	387.6			460.4	0.63298	475.4	0.74852			377	87.23	377	2979			460.4	0.58325	575.4	0.20646
--	--	--	--	422	0.00694			475.6	0.03295			378	403.8			460.6	0.62796	475.6	0.75085			378	90.19	378	2982			460.6	0.58053	575.6	0.20629
--	--	--	--	421	0.00694			475.8	0.03337			379	407.6			460.8	0.62293	475.8	0.75427			379	87.26	379	2984			460.8	0.57774	575.8	0.20699
--	--	--	--	420	0.00694			476	0.03406			380	407.2			461	0.61814	476	0.7566			380	93.1	380	2944			461	0.57522	576	0.20646
--	--	--	--	419	0			476.2	0.03453			381	393.1			461.2	0.61289	476.2	0.76017			381	92.32	381	2962			461.2	0.57257	576.2	0.20735
--	--	--	--	418	0.00694			476.4	0.03509			382	413.9			461.4	0.60787	476.4	0.76266			382	80.81	382	2962			461.4	0.57032	576.4	0.20717
--	--	--	--	417	0.00694			476.6	0.03562			383	409.7			461.6	0.60285	476.6	0.76576			383	72.2	383	2930			461.6	0.56781	576.6	0.20829
--	--	--	--	416	0			476.8	0.03646			384	407			461.8	0.59806	476.8	0.76871			384	87.84	384	2868			461.8	0.56522	576.8	0.20759
--	--	--	--	415	0			477	0.03744			385	397.8			462	0.59349	477	0.7726			385	85.26	385	2973			462	0.56291	577	0.20818
--	--	--	--	414	0			477.2	0.03813			386	381.3			462.2	0.5887	477.2	0.77617			386	90.36	386	2945			462.2	0.56046	577.2	0.20735
--	--	--	--	413	0			477.4	0.03911			387	406.1			462.4	0.58413	477.4	0.7785			387	79.47	387	2903			462.4	0.55788	577.4	0.20729
--	--	--	--	412	0			477.6	0.0398			388	403.4			462.6	0.57957	477.6	0.78176			388	82.72	388	2929			462.6	0.55563	577.6	0.20759
--	--	--	--	411	0			477.8	0.04062			389	389.4			462.8	0.57477	477.8	0.78533			389	81.44	389	2842			462.8	0.55325	577.8	0.20835
--	--	--	--	410	0			478	0.04146			390	386.3			463	0.57021	478	0.78844			390	76.28	390	2867			463	0.55108	578	0.20764
--	--	--	--	409	0			478.2	0.04247			391	378.2			463.2	0.56564	478.2	0.79186			391	83.99	391	2830			463.2	0.54863	578.2	0.20835
--	--	--	--	408	0.00694			478.4	0.04321			392	410.5			463.4	0.56108	478.4	0.79527			392	76.9	392	2854			463.4	0.54604	578.4	0.20788
--	--	--	--	407	0.00694			478.6	0.04424			393	386			463.6	0.55674	478.6	0.79792			393	69.9	393	2943			463.6	0.54359	578.6	0.20853
--	--	--	--	406	0			478.8	0.04543			394	371.7			463.8	0.55241	478.8	0.80102			394	85.6	394	2869			463.8	0.54128	578.8	0.20835
--	--	--	--	405	0			479	0.04646			395	420.8			464	0.54807	479	0.80413			395	81.66	395	2809			464	0.5391	579	0.21018
--	--	--	--	404	0			479.2	0.0472			396	400.9			464.2	0.54373	479.2	0.8077			396	82.26	396	2906			464.2	0.53672	579.2	0.21125
--	--	--	--	403	0			479.4	0.04807			397	390.7			464.4	0.53962	479.4	0.81112			397	78.92	397	2900			464.4	0.53448	579.4	0.21254
--	--	--	--	402	0			479.6	0.04916			398	387.4			464.6	0.53597	479.6	0.81407			398	86.54	398	2847			464.6	0.5321	579.6	0.21319
--	--	--	--	401	0.00694			479.8	0.05024			399	398.2			464.8	0.53186	479.8	0.81749			399	93.42	399	2809			464.8	0.52972	579.8	0.21378
--	--	--	--	400	0			480	0.05124			400	370.3			465	0.52776	480	0.82059			400	82.82	400	2810			465	0.52754	580	0.21343
--	--	--	--	399	0			480.2	0.05243			401	384.9			465.2	0.52388	480.2	0.82386			401	76.27	401	2796			465.2	0.52523	580.2	0.21396
--	--	--	--	398	0.00694			480.4	0.05352			402	399.5			465.4	0.52	480.4	0.82712			402	77.51	402	2802			465.4	0.52278	580.4	0.21313
--	--	--	--	397	0			480.6	0.05495			403	368.8			465.6	0.51634	480.6	0.83085			403	87.44	403	2781			465.6	0.5204	580.6	0.21355
--	--	--	--	396	0			480.8	0.05608			404	363.1			465.8	0.51246	480.8	0.83488			404	91.51	404	2788			465.8	0.51836	580.8	0.21313
--	--	--	--	395	0			481	0.05754			405	395			466	0.50881	481	0.83752			405	90.43	405	2821			466	0.51605	581	0.21408
--	--	--	--	394	0.00694			481.2	0.0587			406	357.5			466.2	0.50516	481.2	0.84032			406	75.74	406	2803			466.2	0.51387	581.2	0.21491
--	--	--	--	393	0.00694			481.4	0.05997			407	353.8			466.4	0.50151	481.4	0.84281			407	82.1	407	2853			466.4	0.51142	581.4	0.21615
--	--	--	--	392	0			481.6	0.06087			408	349.2			466.6	0.49808	481.6	0.847			408	77.52	408	2782			466.6	0.5089	581.6	0.21609
--	--	--	--	391	0			481.8	0.06171			409	353.4			466.8	0.49443	481.8	0.85011			409	83.95	409	2857			466.8	0.50652	581.8	0.21721
--	--	--	--	390	0			482	0.0629			410	358.4			467	0.49101	482	0.85368			410	79.91	410	2795			467	0.50401	582	0.21792
--	--	--	--	389	0			482.2	0.06465			411	379.2			467.2	0.48758	482.2	0.85725			411	74.7	411	2776			467.2	0.50169	582.2	0.21833
--	--	--	--	388	0			482.4	0.06568			412	344			467.4	0.48462	482.4	0.86036			412	70.98	412	2773			467.4	0.49952	582.4	0.21969
--	--	--	--	387	0			482.6	0.067			413	356.4			467.6	0.48119	482.6	0.86393			413	76.01	413	2718			467.6	0.49734	582.6	0.22046
--	--	--	--	386	0			482.8	0.06846			414	345.1			467.8	0.47777	482.8	0.86797			414	81.72	414	2760			467.8	0.49516	582.8	0.22158
--	--	--	--	385	0			483	0.07031			415	342.4			468	0.47457	483	0.87139			415	73.73	415	2771			468	0.49285	583	0.22229
--	--	--	--	384	0			483.2	0.07131			416	367.9			468.2	0.47115	483.2	0.87341			416	77.21	416	2720			468.2	0.49067	583.2	0.22358
--	--	--	--	383	0			483.4	0.07263			417	370.8			468.4	0.46818	483.4	0.87713			417	76.08	417	2773			468.4	0.48863	583.4	0.22595
--	--	--	--	382	0			483.6	0.07409			418	345.1			468.6	0.46522	483.6	0.88024			418	71.83	418	2755			468.6	0.48673	583.6	0.22654
--	--	--	--	381	0			483.8	0.07631			419	355.3			468.8	0.46225	483.8	0.88381			419	73.76	419	2703			468.8	0.48428	583.8	0.22795
--	--	--	--	380	0			484	0.07758			420	352.6			469	0.45905	484	0.88692			420	79.24	420	2671			469	0.48238	584	0.22925
--	--	--	--	379	0			484.2	0.07964			421	336.7			469.2	0.45609	484.2	0.89003			421	74.23	421	2710			469.2	0.48027	584.2	0.23197
--	--	--	--	378	0			484.4	0.0808			422	349.7			469.4	0.45312	484.4	0.89406			422	69.19	422	2737			469.4	0.47816	584.4	0.23321
--	--	--	--	377	0			484.6	0.08268			423	347.5			469.6	0.44992	484.6	0.89748			423	72.66	423	2772			469.6	0.47598	584.6	0.23451
--	--	--	--	376	0			484.8	0.08427			424	351.7			469.8	0.44696	484.8	0.9009			424	68.96	424	2723			469.8	0.47367	584.8	0.23592
--	--	--	--	375	0			485	0.08633			425	342.8			470	0.44422	485	0.9037			425	72.84	425	2644			470	0.47149	585	0.23817
--	--	--	--	374	0.00694			485.2	0.08828			426	328.6			470.2	0.44125	485.2	0.90711			426	76.76	426	2712			470.2	0.46966	585.2	0.24012
--	--	--	--	373	0			485.4	0.09014			427	335.1			470.4	0.43851	485.4	0.91037			427	72.26	427	2746			470.4	0.46748	585.4	0.24165
--	--	--	--	372	0			485.6	0.09172			428	323.2			470.6	0.43554	485.6	0.91286			428	72.48	428	2719			470.6	0.46537	585.6	0.24248
--	--	--	--	371	0.00694			485.8	0.09439			429	327.9			470.8	0.43258	485.8	0.91581			429	67.94	429	2682			470.8	0.4636	585.8	0.2449
--	--	--	--	370	0.00694			486	0.09598			430	354.5			471	0.43007	486	0.91799			430	68.88	430	2678			471	0.46143	586	0.24696
--	--	--	--	369	0.00694			486.2	0.09786			431	334.5			471.2	0.42733	486.2	0.92063			431	82.07	431	2654			471.2	0.45925	586.2	0.24915
--	--	--	--	368	0.00694			486.4	0.09963			432	358.9			471.4	0.42459	486.4	0.92389			432	83.9	432	2637			471.4	0.45721	586.4	0.25157
--	--	--	--	367	0.01389			486.6	0.10153			433	368.7			471.6	0.42162	486.6	0.92653			433	75.85	433	2636			471.6	0.4551	586.6	0.25364
--	--	--	--	366	0.01389			486.8	0.10333			434	349.1			471.8	0.41911	486.8	0.92886			434	67.3	434	2635			471.8	0.45306	586.8	0.25647
--	--	--	--	365	0.01389			487	0.10544			435	351.1			472	0.41637	487	0.93088			435	72.18	435	2607			472	0.45054	587	0.25871
--	--	--	--	364	0.01389			487.2	0.10677			436	348.5			472.2	0.41386	487.2	0.93352			436	68.52	436	2600			472.2	0.44857	587.2	0.2609
--	--	--	--	363	0.01389			487.4	0.1087			437	337.8			472.4	0.41135	487.4	0.93663			437	70.23	437	2579			472.4	0.44639	587.4	0.26409
--	--	--	--	362	0.01389			487.6	0.111			438	326.9			472.6	0.40884	487.6	0.9388			438	71.69	438	2603			472.6	0.44422	587.6	0.26568
--	--	--	--	361	0.01389			487.8	0.11351			439	327.9			472.8	0.40633	487.8	0.94097			439	64.7	439	2600			472.8	0.44218	587.8	0.26893
--	--	--	--	360	0.02083			488	0.11562			440	333			473	0.40382	488	0.94408			440	71.8	440	2625			473	0.44027	588	0.27117
--	--	--	--	359	0.02083			488.2	0.11816			441	318.5			473.2	0.40131	488.2	0.94595			441	65.86	441	2639			473.2	0.4381	588.2	0.27341
--	--	--	--	358	0.02778			488.4	0.12067			442	321.9			473.4	0.39857	488.4	0.94859			442	70.33	442	2590			473.4	0.43619	588.4	0.27489
--	--	--	--	357	0.02778			488.6	0.12342			443	329.9			473.6	0.39606	488.6	0.95154			443	69.08	443	2573			473.6	0.43401	588.6	0.27884
--	--	--	--	356	0.02778			488.8	0.12596			444	322.3			473.8	0.39332	488.8	0.95325			444	74.94	444	2536			473.8	0.43211	588.8	0.28032
--	--	--	--	355	0.03472			489	0.12839			445	347.1			474	0.39081	489	0.95464			445	72.07	445	2543			474	0.43027	589	0.28475
--	--	--	--	354	0.03472			489.2	0.13038			446	340.7			474.2	0.3883	489.2	0.95697			446	67.28	446	2612			474.2	0.42844	589.2	0.28735
--	--	--	--	353	0.04167			489.4	0.13291			447	339.3			474.4	0.38579	489.4	0.96008			447	69.67	447	2565			474.4	0.42674	589.4	0.29118
--	--	--	--	352	0.04167			489.6	0.13487			448	324.9			474.6	0.3835	489.6	0.96272			448	68.93	448	2573			474.6	0.4249	589.6	0.2939
--	--	--	--	351	0.04861			489.8	0.13728			449	324			474.8	0.38099	489.8	0.96505			449	77.6	449	2557			474.8	0.423	589.8	0.29774
--	--	--	--	350	0.04861			490	0.13984			450	335.1			475	0.37848	490	0.9666			450	67.94	450	2528			475	0.42157	590	0.3014
--	--	--	--	349	0.05556			490.2	0.14243			451	325.1			475.2	0.3762	490.2	0.96816			451	69.5	451	2603			475.2	0.41993	590.2	0.30588
--	--	--	--	348	0.0625			490.4	0.14468			452	328.5			475.4	0.37369	490.4	0.96987			452	59.43	452	2504			475.4	0.4183	590.4	0.30895
--	--	--	--	347	0.0625			490.6	0.14748			453	315.7			475.6	0.37141	490.6	0.97157			453	73.2	453	2564			475.6	0.41626	590.6	0.31238
--	--	--	--	346	0.0625			490.8	0.1496			454	331.1			475.8	0.3689	490.8	0.9739			454	65.62	454	2530			475.8	0.41449	590.8	0.31616
--	--	--	--	345	0.0625			491	0.15176			455	331			476	0.36638	491	0.97577			455	69.14	455	2541			476	0.41266	591	0.31923
--	--	--	--	344	0.06944			491.2	0.15354			456	318.9			476.2	0.3641	491.2	0.97794			456	59.39	456	2424			476.2	0.41082	591.2	0.32295
--	--	--	--	343	0.06944			491.4	0.15636			457	324.8			476.4	0.36159	491.4	0.98058			457	65.2	457	2474			476.4	0.40892	591.4	0.32672
--	--	--	--	342	0.06944			491.6	0.15896			458	328.1			476.6	0.35931	491.6	0.98214			458	66.03	458	2482			476.6	0.40728	591.6	0.33044
--	--	--	--	341	0.06944			491.8	0.16189			459	306.1			476.8	0.35703	491.8	0.98462			459	73.12	459	2525			476.8	0.40511	591.8	0.33487
--	--	--	--	340	0.06944			492	0.16401			460	298.7			477	0.35452	492	0.98602			460	70.64	460	2543			477	0.40327	592	0.33889
--	--	--	--	339	0.07639			492.2	0.16654			461	307			477.2	0.352	492.2	0.9868			461	63.3	461	2545			477.2	0.4013	592.2	0.34255
--	--	--	--	338	0.07639			492.4	0.16913			462	289.8			477.4	0.34972	492.4	0.98866			462	74.45	462	2496			477.4	0.39987	592.4	0.34698
--	--	--	--	337	0.07639			492.6	0.1717			463	290.9			477.6	0.34721	492.6	0.98975			463	63.89	463	2469			477.6	0.3981	592.6	0.34993
--	--	--	--	336	0.07639			492.8	0.17426			464	295.3			477.8	0.3447	492.8	0.99068			464	67.23	464	2459			477.8	0.39633	592.8	0.353
--	--	--	--	335	0.07639			493	0.17762			465	292.2			478	0.34242	493	0.99099			465	58.53	465	2452			478	0.39436	593	0.35866
--	--	--	--	334	0.07639			493.2	0.18071			466	288.6			478.2	0.33991	493.2	0.99099			466	68.81	466	2474			478.2	0.39218	593.2	0.36392
--	--	--	--	333	0.07639			493.4	0.18391			467	306.7			478.4	0.33763	493.4	0.99177			467	65.27	467	2526			478.4	0.39048	593.4	0.36793
--	--	--	--	332	0.07639			493.6	0.18648			468	301.9			478.6	0.33534	493.6	0.99177			468	67.63	468	2462			478.6	0.38892	593.6	0.37207
--	--	--	--	331	0.07639			493.8	0.18997			469	316.1			478.8	0.33283	493.8	0.9927			469	66.39	469	2446			478.8	0.38742	593.8	0.37773
--	--	--	--	330	0.07639			494	0.19272			470	314.3			479	0.33055	494	0.9941			470	62.39	470	2459			479	0.38572	594	0.38311
--	--	--	--	329	0.07639			494.2	0.19581			471	307.7			479.2	0.32827	494.2	0.99487			471	69.24	471	2432			479.2	0.38388	594.2	0.38866
--	--	--	--	328	0.08333			494.4	0.19935			472	309.4			479.4	0.32598	494.4	0.99487			472	72.03	472	2468			479.4	0.38218	594.4	0.3935
--	--	--	--	327	0.08333			494.6	0.20271			473	312			479.6	0.32347	494.6	0.99581			473	59.58	473	2452			479.6	0.38028	594.6	0.39822
--	--	--	--	326	0.08333			494.8	0.20602			474	283.1			479.8	0.32119	494.8	0.99674			474	56.22	474	2468			479.8	0.37899	594.8	0.40412
--	--	--	--	325	0.08333			495	0.20998			475	307.7			480	0.31868	495	0.99643			475	54.27	475	2347			480	0.37756	595	0.4095
--	--	--	--	324	0.08333			495.2	0.21308			476	292.8			480.2	0.3164	495.2	0.99612			476	61.93	476	2383			480.2	0.37599	595.2	0.41481
--	--	--	--	323	0.09028			495.4	0.21659			477	302.9			480.4	0.31389	495.4	0.99736			477	64.91	477	2411			480.4	0.37443	595.4	0.42089
--	--	--	--	322	0.09722			495.6	0.22003			478	285.9			480.6	0.3116	495.6	0.99798			478	63.17	478	2483			480.6	0.37314	595.6	0.42514
--	--	--	--	321	0.09722			495.8	0.22397			479	292.5			480.8	0.30932	495.8	0.99891			479	71.25	479	2399			480.8	0.37151	595.8	0.43305
--	--	--	--	320	0.11111			496	0.22669			480	316			481	0.30704	496	0.99984			480	66.39	480	2404			481	0.36981	596	0.43872
--	--	--	--	319	0.11806			496.2	0.22984			481	299.6			481.2	0.30453	496.2	0.99891			481	65.64	481	2365			481.2	0.36831	596.2	0.44551
--	--	--	--	318	0.125			496.4	0.23246			482	286.6			481.4	0.30225	496.4	0.99922			482	61.35	482	2387			481.4	0.36674	596.4	0.45112
--	--	--	--	317	0.14583			496.6	0.23621			483	292.7			481.6	0.29996	496.6	0.99938			483	59.36	483	2387			481.6	0.36538	596.6	0.45738
--	--	--	--	316	0.15278			496.8	0.23996			484	292.6			481.8	0.29768	496.8	0.99922			484	61.93	484	2379			481.8	0.36389	596.8	0.46257
--	--	--	--	315	0.17361			497	0.24361			485	294.6			482	0.2954	497	0.99891			485	67.6	485	2357			482	0.36212	597	0.46942
--	--	--	--	314	0.1875			497.2	0.24652			486	284.8			482.2	0.29312	497.2	0.99922			486	66.57	486	2354			482.2	0.36062	597.2	0.47503
--	--	--	--	313	0.20833			497.4	0.2502			487	279.1			482.4	0.29106	497.4	1			487	60.92	487	2311			482.4	0.3594	597.4	0.48117
--	--	--	--	312	0.23611			497.6	0.2539			488	282.5			482.6	0.28878	497.6	0.99845			488	54.13	488	2361			482.6	0.3579	597.6	0.48589
--	--	--	--	311	0.26389			497.8	0.25813			489	278.1			482.8	0.2865	497.8	0.9972			489	54.24	489	2355			482.8	0.35627	597.8	0.49209
--	--	--	--	310	0.28472			498	0.2613			490	283.9			483	0.28444	498	0.99565			490	59.78	490	2368			483	0.3547	598	0.49805
--	--	--	--	309	0.3125			498.2	0.26421			491	288.3			483.2	0.28216	498.2	0.99472			491	62.01	491	2329			483.2	0.35341	598.2	0.50484
--	--	--	--	308	0.34028			498.4	0.26765			492	292.8			483.4	0.27988	498.4	0.99379			492	56.96	492	2285			483.4	0.35171	598.4	0.51264
--	--	--	--	307	0.36111			498.6	0.2724			493	275.1			483.6	0.2776	498.6	0.99317			493	68.73	493	2314			483.6	0.35008	598.6	0.51884
--	--	--	--	306	0.38889			498.8	0.27558			494	288.4			483.8	0.27531	498.8	0.99239			494	59.66	494	2304			483.8	0.34845	598.8	0.5245
--	--	--	--	305	0.41667			499	0.27954			495	277.5			484	0.27303	499	0.9899			495	61.31	495	2338			484	0.34715	599	0.53106
--	--	--	--	304	0.44444			499.2	0.28245			496	286.6			484.2	0.27075	499.2	0.98944			496	60.48	496	2354			484.2	0.34545	599.2	0.53791
--	--	--	--	303	0.47222			499.4	0.28668			497	278.4			484.4	0.26847	499.4	0.98835			497	60.26	497	2275			484.4	0.34409	599.4	0.54576
--	--	--	--	302	0.50694			499.6	0.29012			498	278.3			484.6	0.26641	499.6	0.98711			498	60.72	498	2277			484.6	0.34253	599.6	0.55284
--	--	--	--	301	0.52778			499.8	0.29435			499	289.1			484.8	0.26413	499.8	0.98664			499	69.4	499	2218			484.8	0.34076	599.8	0.56075
--	--	--	--	300	0.5625			500	0.29779			500	278			485	0.2623	500	0.98431			500	63.93	500	2206			485	0.33926	600	0.56666
--	--	--	--	299	0.59722			500.2	0.30307			501	268			485.2	0.25979	500.2	0.98354			501	63.19	501	2251			485.2	0.33784	600.2	0.57256
--	--	--	--	298	0.625			500.4	0.30757			502	271.9			485.4	0.25774	500.4	0.98214			502	59.35	502	2288			485.4	0.33641	600.4	0.57847
--	--	--	--	297	0.65278			500.6	0.3118			503	281.6			485.6	0.25568	500.6	0.98043			503	57.77	503	2272			485.6	0.33518	600.6	0.58614
--	--	--	--	296	0.68056			500.8	0.31497			504	257			485.8	0.2534	500.8	0.97919			504	61.27	504	2271			485.8	0.33382	600.8	0.59145
--	--	--	--	295	0.70833			501	0.3192			505	258.2			486	0.25135	501	0.97748			505	56.81	505	2245			486	0.33253	601	0.59854
--	--	--	--	294	0.72917			501.2	0.32237			506	269.9			486.2	0.24907	501.2	0.97515			506	58.83	506	2293			486.2	0.33097	601.2	0.60326
--	--	--	--	293	0.75694			501.4	0.3266			507	275			486.4	0.24701	501.4	0.97328			507	56.26	507	2277			486.4	0.32954	601.4	0.60857
--	--	--	--	292	0.78472			501.6	0.32978			508	263.3			486.6	0.24496	501.6	0.97018			508	56.58	508	2276			486.6	0.32818	601.6	0.61507
--	--	--	--	291	0.80556			501.8	0.33427			509	279.7			486.8	0.2429	501.8	0.96816			509	57.03	509	2278			486.8	0.32682	601.8	0.61979
--	--	--	--	290	0.83333			502	0.33797			510	261.5			487	0.24062	502	0.96567			510	54.56	510	2229			487	0.32559	602	0.62688
--	--	--	--	289	0.85417			502.2	0.3422			511	260.5			487.2	0.23857	502.2	0.96365			511	65.92	511	2289			487.2	0.32389	602.2	0.63278
--	--	--	--	288	0.88194			502.4	0.34511			512	263.8			487.4	0.23628	502.4	0.96148			512	63.92	512	2246			487.4	0.3224	602.4	0.63987
--	--	--	--	287	0.89583			502.6	0.34828			513	256.6			487.6	0.23423	502.6	0.95899			513	53.02	513	2243			487.6	0.3209	602.6	0.64813
--	--	--	--	286	0.91667			502.8	0.35278			514	257.2			487.8	0.23217	502.8	0.95697			514	50.68	514	2271			487.8	0.31947	602.8	0.65403
--	--	--	--	285	0.9375			503	0.35754			515	272.4			488	0.23012	503	0.95526			515	53.73	515	2293			488	0.31838	603	0.66407
--	--	--	--	284	0.95139			503.2	0.3623			516	248.3			488.2	0.22784	503.2	0.95293			516	54.57	516	2204			488.2	0.31702	603.2	0.67116
--	--	--	--	283	0.96528			503.4	0.36758			517	262.8			488.4	0.22585	503.4	0.95014			517	65.7	517	2230			488.4	0.31546	603.4	0.67883
--	--	--	--	282	0.97222			503.6	0.37208			518	264.7			488.6	0.22384	503.6	0.94688			518	64.52	518	2213			488.6	0.31396	603.6	0.68355
--	--	--	--	281	0.98611			503.8	0.37604			519	272.7			488.8	0.22177	503.8	0.94408			519	49.25	519	2212			488.8	0.31274	603.8	0.69241
--	--	--	--	280	0.98611			504	0.38027			520	264.4			489	0.21987	504	0.94129			520	62.82	520	2227			489	0.31131	604	0.69831
--	--	--	--	279	1			504.2	0.38424			521	264.8			489.2	0.21782	504.2	0.93864			521	64.65	521	2260			489.2	0.31015	604.2	0.7054
--	--	--	--	278	0.99306			504.4	0.38715			522	264.2			489.4	0.21581	504.4	0.93569			522	56.74	522	2223			489.4	0.30886	604.4	0.7113
--	--	--	--	277	1			504.6	0.39138			523	271.6			489.6	0.21385	504.6	0.93243			523	51.14	523	2230			489.6	0.30764	604.6	0.7178
--	--	--	--	276	1			504.8	0.39534			524	262			489.8	0.21193	504.8	0.93041			524	55.24	524	2140			489.8	0.30634	604.8	0.72311
--	--	--	--	275	1			505	0.4001			525	242.1			490	0.20997	505	0.92699			525	55.28	525	2153			490	0.30512	605	0.73078
--	--	--	--	274	0.99306			505.2	0.40222			526	258.7			490.2	0.20819	505.2	0.92451			526	48.04	526	2211			490.2	0.30383	605.2	0.73846
--	--	--	--	273	0.98611			505.4	0.40804			527	263.9			490.4	0.20638	505.4	0.9214			527	53.05	527	2129			490.4	0.30253	605.4	0.74613
--	--	--	--	272	0.97917			505.6	0.41174			528	228.7			490.6	0.20458	505.6	0.91814			528	55.08	528	2101			490.6	0.30131	605.6	0.75145
--	--	--	--	271	0.96528			505.8	0.41597			529	245.6			490.8	0.20278	505.8	0.91457			529	52.25	529	2152			490.8	0.30002	605.8	0.75853
--	--	--	--	270	0.95833			506	0.41888			530	235.7			491	0.20097	506	0.911			530	64.37	530	2228			491	0.29859	606	0.76503
--	--	--	--	269	0.94444			506.2	0.42284			531	248.3			491.2	0.19919	506.2	0.90727			531	56.41	531	2137			491.2	0.29743	606.2	0.7727
--	--	--	--	268	0.93056			506.4	0.42601			532	256.9			491.4	0.19734	506.4	0.90416			532	46.13	532	2128			491.4	0.29573	606.4	0.77742
--	--	--	--	267	0.91667			506.6	0.4313			533	256.8			491.6	0.1955	506.6	0.90012			533	46.88	533	2183			491.6	0.2943	606.6	0.78451
--	--	--	--	266	0.90278			506.8	0.43447			534	227.6			491.8	0.19383	506.8	0.89702			534	54.71	534	2156			491.8	0.29315	606.8	0.79159
--	--	--	--	265	0.88889			507	0.4395			535	240.1			492	0.19205	507	0.89453			535	49.15	535	2175			492	0.29186	607	0.7975
--	--	--	--	264	0.86806			507.2	0.44293			536	232.1			492.2	0.19034	507.2	0.89111			536	52.2	536	2167			492.2	0.2905	607.2	0.80222
--	--	--	--	263	0.86111			507.4	0.44716			537	224.2			492.4	0.18853	507.4	0.88723			537	47.38	537	2156			492.4	0.2892	607.4	0.8099
--	--	--	--	262	0.84722			507.6	0.45007			538	244			492.6	0.18675	507.6	0.88366			538	53.48	538	2120			492.6	0.28805	607.6	0.81462
--	--	--	--	261	0.84722			507.8	0.45457			539	242.7			492.8	0.18504	507.8	0.88086			539	47.34	539	2112			492.8	0.28696	607.8	0.82052
--	--	--	--	260	0.84722			508	0.4588			540	253.2			493	0.18326	508	0.87651			540	52.29	540	2094			493	0.2858	608	0.82643
--	--	--	--	259	0.85417			508.2	0.4625			541	259.2			493.2	0.18162	508.2	0.87232			541	47.8	541	2113			493.2	0.2841	608.2	0.83233
--	--	--	--	258	0.86111			508.4	0.46541			542	249.3			493.4	0.17991	508.4	0.8675			542	51.16	542	2112			493.4	0.28294	608.4	0.83823
--	--	--	--	257	0.86806			508.6	0.47017			543	225.2			493.6	0.17822	508.6	0.86362			543	46.45	543	2080			493.6	0.28158	608.6	0.8465
--	--	--	--	256	0.86806			508.8	0.4736			544	237.1			493.8	0.17655	508.8	0.85912			544	54.73	544	2113			493.8	0.28022	608.8	0.85181
--	--	--	--	255	0.86806			509	0.47863			545	236.9			494	0.17495	509	0.85539			545	56.82	545	2086			494	0.2788	609	0.8589
--	--	--	--	254	0.86806			509.2	0.48339			546	244.5			494.2	0.17329	509.2	0.85088			546	54.83	546	2066			494.2	0.27757	609.2	0.86185
--	--	--	--	253	0.875			509.4	0.48762			547	241.4			494.4	0.17173	509.4	0.84716			547	50.67	547	2103			494.4	0.27635	609.4	0.86775
--	--	--	--	252	0.875			509.6	0.49185			548	235.7			494.6	0.17018	509.6	0.8425			548	54.02	548	2100			494.6	0.27499	609.6	0.87425
--	--	--	--	251	0.88194			509.8	0.49687			549	242.3			494.8	0.16868	509.8	0.83861			549	54.76	549	2106			494.8	0.2739	609.8	0.88192
--	--	--	--	250	0.88889			510	0.50242			550	236.6			495	0.16719	510	0.83411			550	48.91	550	2105			495	0.27261	610	0.88665
--	--	--	--	--	--			510.2	0.50797			551	258.2			495.2	0.16555	510.2	0.82991			551	51.9	551	2088			495.2	0.27165	610.2	0.89196
--	--	--	--	--	--			510.4	0.51141			552	235			495.4	0.16402	510.4	0.8265			552	49.07	552	2086			495.4	0.27029	610.4	0.89432
--	--	--	--	--	--			510.6	0.51591			553	238.5			495.6	0.16249	510.6	0.82153			553	46.19	553	2035			495.6	0.26893	610.6	0.89904
--	--	--	--	--	--			510.8	0.51855			554	229.4			495.8	0.16096	510.8	0.8164			554	48.42	554	2029			495.8	0.26757	610.8	0.90377
--	--	--	--	--	--			511	0.52331			555	223.4			496	0.15955	511	0.8119			555	49.77	555	2098			496	0.26614	611	0.90967
--	--	--	--	--	--			511.2	0.52701			556	226.6			496.2	0.15806	511.2	0.80724			556	56.38	556	2085			496.2	0.26499	611.2	0.91085
--	--	--	--	--	--			511.4	0.53256			557	243.8			496.4	0.15662	511.4	0.80195			557	55.58	557	2048			496.4	0.26376	611.4	0.91617
--	--	--	--	--	--			511.6	0.53547			558	245.4			496.6	0.15521	511.6	0.79745			558	50.2	558	2002			496.6	0.2624	611.6	0.92089
--	--	--	--	--	--			511.8	0.54049			559	240.1			496.8	0.15379	511.8	0.79279			559	47.95	559	2032			496.8	0.26084	611.8	0.92502
--	--	--	--	--	--			512	0.54314			560	227.2			497	0.15227	512	0.78875			560	42.98	560	2058			497	0.25934	612	0.92856
--	--	--	--	--	--			512.2	0.54737			561	226.4			497.2	0.15092	512.2	0.78425			561	50.74	561	2049			497.2	0.25825	612.2	0.9327
--	--	--	--	--	--			512.4	0.55186			562	240.5			497.4	0.14955	512.4	0.77943			562	41.97	562	2047			497.4	0.25696	612.4	0.93683
--	--	--	--	--	--			512.6	0.55662			563	227.1			497.6	0.14825	512.6	0.77493			563	52.3	563	2041			497.6	0.25574	612.6	0.94155
--	--	--	--	--	--			512.8	0.55953			564	232.4			497.8	0.14699	512.8	0.77073			564	52.19	564	2011			497.8	0.25465	612.8	0.94214
--	--	--	--	--	--			513	0.56508			565	220.3			498	0.14569	513	0.76576			565	52.47	565	1992			498	0.25342	613	0.94509
--	--	--	--	--	--			513.2	0.56852			566	228.9			498.2	0.14446	513.2	0.76095			566	48.97	566	1986			498.2	0.25186	613.2	0.94864
--	--	--	--	--	--			513.4	0.57407			567	216.7			498.4	0.14311	513.4	0.7566			567	44.76	567	1977			498.4	0.25077	613.4	0.95218
--	--	--	--	--	--			513.6	0.57724			568	240.7			498.6	0.1417	513.6	0.75194			568	44.74	568	2005			498.6	0.24962	613.6	0.95336
--	--	--	--	--	--			513.8	0.58227			569	216.6			498.8	0.14037	513.8	0.74837			569	52.87	569	2062			498.8	0.24846	613.8	0.95749
--	--	--	--	--	--			514	0.58623			570	197.1			499	0.13916	514	0.74308			570	51.21	570	2012			499	0.24744	614	0.95985
--	--	--	--	--	--			514.2	0.59178			571	205.2			499.2	0.13795	514.2	0.73796			571	45.59	571	1992			499.2	0.24621	614.2	0.96162
--	--	--	--	--	--			514.4	0.59416			572	223.9			499.4	0.13672	514.4	0.73314			572	47.72	572	2015			499.4	0.24506	614.4	0.96399
--	--	--	--	--	--			514.6	0.59972			573	222.3			499.6	0.13542	514.6	0.72724			573	44.63	573	1960			499.6	0.24343	614.6	0.96812
--	--	--	--	--	--			514.8	0.6021			574	233.1			499.8	0.13428	514.8	0.72196			574	51.99	574	1999			499.8	0.24193	614.8	0.96989
--	--	--	--	--	--			515	0.60738			575	224.2			500	0.13314	515	0.71792			575	58.69	575	1968			500	0.24064	615	0.97343
--	--	--	--	--	--			515.2	0.61056			576	228.4			500.2	0.13193	515.2	0.71233			576	54.51	576	1959			500.2	0.23941	615.2	0.97343
--	--	--	--	--	--			515.4	0.61426			577	211.3			500.4	0.13079	515.4	0.70782			577	57.05	577	1890			500.4	0.23819	615.4	0.97638
--	--	--	--	--	--			515.6	0.61875			578	211.9			500.6	0.12974	515.6	0.70301			578	49.01	578	1919			500.6	0.23683	615.6	0.97875
--	--	--	--	--	--			515.8	0.62325			579	202.7			500.8	0.12857	515.8	0.69819			579	56.71	579	1927			500.8	0.23547	615.8	0.97934
--	--	--	--	--	--			516	0.62642			580	204			501	0.12752	516	0.694			580	48.37	580	1943			501	0.23404	616	0.97993
--	--	--	--	--	--			516.2	0.63171			581	199.2			501.2	0.12647	516.2	0.68887			581	42.61	581	1935			501.2	0.23295	616.2	0.98229
--	--	--	--	--	--			516.4	0.63462			582	217.3			501.4	0.12538	516.4	0.68499			582	51.31	582	1920			501.4	0.23186	616.4	0.98229
--	--	--	--	--	--			516.6	0.63885			583	194.8			501.6	0.12428	516.6	0.67971			583	46.41	583	1932			501.6	0.23071	616.6	0.98465
--	--	--	--	--	--			516.8	0.64202			584	208			501.8	0.12323	516.8	0.67567			584	44.27	584	1936			501.8	0.22935	616.8	0.98642
--	--	--	--	--	--			517	0.64625			585	212			502	0.12227	517	0.67101			585	50.4	585	1986			502	0.22819	617	0.98937
--	--	--	--	--	--			517.2	0.64916			586	203.3			502.2	0.12129	517.2	0.6662			586	42.74	586	1948			502.2	0.22697	617.2	0.98996
--	--	--	--	--	--			517.4	0.65418			587	208			502.4	0.12026	517.4	0.66138			587	47.47	587	1939			502.4	0.22595	617.4	0.99232
--	--	--	--	--	--			517.6	0.65709			588	218.9			502.6	0.11924	517.6	0.65703			588	38.52	588	1972			502.6	0.22486	617.6	0.99292
--	--	--	--	--	--			517.8	0.66185			589	211.5			502.8	0.11819	517.8	0.65237			589	38.52	589	1930			502.8	0.22377	617.8	0.99528
--	--	--	--	--	--			518	0.66555			590	211.9			503	0.11721	518	0.64709			590	37.02	590	1919			503	0.22275	618	0.9941
--	--	--	--	--	--			518.2	0.67084			591	217.6			503.2	0.11622	518.2	0.64259			591	41.19	591	1890			503.2	0.22193	618.2	0.99705
--	--	--	--	--	--			518.4	0.67295			592	227.5			503.4	0.11531	518.4	0.63715			592	46.47	592	1909			503.4	0.22091	618.4	0.99705
--	--	--	--	--	--			518.6	0.67745			593	213.4			503.6	0.11442	518.6	0.63202			593	51.27	593	1898			503.6	0.21942	618.6	0.99882
--	--	--	--	--	--			518.8	0.68009			594	203.6			503.8	0.11349	518.8	0.62736			594	41.7	594	1915			503.8	0.21799	618.8	0.99705
--	--	--	--	--	--			519	0.68459			595	211.2			504	0.11253	519	0.62208			595	43.69	595	1902			504	0.21703	619	0.99705
--	--	--	--	--	--			519.2	0.6867			596	202			504.2	0.11152	519.2	0.61727			596	48.55	596	1909			504.2	0.21574	619.2	0.99646
--	--	--	--	--	--			519.4	0.69146			597	205.7			504.4	0.11061	519.4	0.61199			597	41.71	597	1871			504.4	0.21452	619.4	0.99646
--	--	--	--	--	--			519.6	0.69463			598	206.3			504.6	0.10963	519.6	0.60701			598	46.25	598	1852			504.6	0.21316	619.6	0.99587
--	--	--	--	--	--			519.8	0.70018			599	203.1			504.8	0.10869	519.8	0.60189			599	48.83	599	1833			504.8	0.21193	619.8	0.99764
--	--	--	--	--	--			520	0.70336			600	192.7			505	0.10773	520	0.59645			600	49.52	600	1863			505	0.21098	620	0.99705
--	--	--	--	--	--			520.2	0.70653			601	225.4			505.2	0.1068	520.2	0.59148			601	39.68	601	1864			505.2	0.20976	620.2	1
--	--	--	--	--	--			520.4	0.70864			602	199			505.4	0.10602	520.4	0.58713			602	38.5	602	1830			505.4	0.20887	620.4	0.99646
--	--	--	--	--	--			520.6	0.71235			603	204.4			505.6	0.10518	520.6	0.58154			603	40.76	603	1908			505.6	0.20772	620.6	0.99823
--	--	--	--	--	--			520.8	0.71525			604	195.7			505.8	0.10431	520.8	0.57735			604	44.74	604	1890			505.8	0.20649	620.8	0.99764
--	--	--	--	--	--			521	0.71975			605	202.4			506	0.10349	521	0.57269			605	45.34	605	1872			506	0.2054	621	0.99764
--	--	--	--	--	--			521.2	0.72266			606	208.5			506.2	0.10269	521.2	0.56803			606	47.93	606	1838			506.2	0.20432	621.2	0.99705
--	--	--	--	--	--			521.4	0.72715			607	216.6			506.4	0.10182	521.4	0.56321			607	45.29	607	1840			506.4	0.20302	621.4	0.99646
--	--	--	--	--	--			521.6	0.7298			608	212.5			506.6	0.10089	521.6	0.55855			608	39.5	608	1866			506.6	0.2018	621.6	0.99528
--	--	--	--	--	--			521.8	0.73403			609	190.7			506.8	0.10009	521.8	0.55358			609	42.9	609	1832			506.8	0.20051	621.8	0.9941
--	--	--	--	--	--			522	0.73641			610	184			507	0.09924	522	0.54939			610	51.68	610	1816			507	0.19955	622	0.99232
--	--	--	--	--	--			522.2	0.74064			611	206.4			507.2	0.0984	522.2	0.54442			611	48.21	611	1772			507.2	0.19826	622.2	0.98996
--	--	--	--	--	--			522.4	0.74328			612	192.2			507.4	0.09758	522.4	0.53945			612	47.66	612	1827			507.4	0.19731	622.4	0.98878
--	--	--	--	--	--			522.6	0.74777			613	203.6			507.6	0.09676	522.6	0.53432			613	54.77	613	1858			507.6	0.19615	622.6	0.9876
--	--	--	--	--	--			522.8	0.75015			614	201.1			507.8	0.09596	522.8	0.52935			614	47.41	614	1825			507.8	0.19506	622.8	0.98524
--	--	--	--	--	--			523	0.75571			615	200.9			508	0.09513	523	0.52453			615	42.86	615	1844			508	0.19391	623	0.98524
--	--	--	--	--	--			523.2	0.75756			616	194.9			508.2	0.0944	523.2	0.52003			616	39.98	616	1828			508.2	0.19268	623.2	0.98111
--	--	--	--	--	--			523.4	0.76152			617	192.5			508.4	0.09367	523.4	0.51568			617	43.54	617	1798			508.4	0.19166	623.4	0.98111
--	--	--	--	--	--			523.6	0.76284			618	204.2			508.6	0.09285	523.6	0.51055			618	39.2	618	1809			508.6	0.19037	623.6	0.97875
--	--	--	--	--	--			523.8	0.76549			619	208			508.8	0.09212	523.8	0.50621			619	45.14	619	1819			508.8	0.18949	623.8	0.97875
--	--	--	--	--	--			524	0.76919			620	182.8			509	0.09135	524	0.50217			620	43.86	620	1848			509	0.18826	624	0.97343
--	--	--	--	--	--			524.2	0.77395			621	187			509.2	0.09057	524.2	0.4972			621	35	621	1830			509.2	0.18717	624.2	0.97166
--	--	--	--	--	--			524.4	0.77712			622	205.4			509.4	0.08982	524.4	0.49269			622	40.45	622	1819			509.4	0.18609	624.4	0.97048
--	--	--	--	--	--			524.6	0.78109			623	186.7			509.6	0.08909	524.6	0.48788			623	48.01	623	1808			509.6	0.18493	624.6	0.97048
--	--	--	--	--	--			524.8	0.78347			624	194.6			509.8	0.08826	524.8	0.48275			624	45.49	624	1783			509.8	0.18384	624.8	0.96635
--	--	--	--	--	--			525	0.78743			625	200.8			510	0.08753	525	0.47809			625	44.34	625	1818			510	0.18282	625	0.96694
--	--	--	--	--	--			525.2	0.78955			626	185.7			510.2	0.08674	525.2	0.47328			626	42.08	626	1809			510.2	0.18194	625.2	0.9634
--	--	--	--	--	--			525.4	0.79351			627	181.8			510.4	0.08596	525.4	0.4683			627	39.79	627	1806			510.4	0.18105	625.4	0.9634
--	--	--	--	--	--			525.6	0.79563			628	191.7			510.6	0.08532	525.6	0.46427			628	42.01	628	1786			510.6	0.1799	625.6	0.95985
--	--	--	--	--	--			525.8	0.79986			629	210.9			510.8	0.08461	525.8	0.45992			629	44.77	629	1808			510.8	0.17888	625.8	0.95749
--	--	--	--	--	--			526	0.80197			630	195.6			511	0.08386	526	0.45557			630	41.56	630	1775			511	0.17792	626	0.95395
--	--	--	--	--	--			526.2	0.80673			631	180			511.2	0.08315	526.2	0.45168			631	53.34	631	1785			511.2	0.17684	626.2	0.95218
--	--	--	--	--	--			526.4	0.80938			632	169.7			511.4	0.0824	526.4	0.44718			632	55.33	632	1805			511.4	0.17602	626.4	0.94923
--	--	--	--	--	--			526.6	0.81281			633	169.1			511.6	0.08171	526.6	0.44283			633	51.2	633	1744			511.6	0.17507	626.6	0.94864
--	--	--	--	--	--			526.8	0.81466			634	154.8			511.8	0.08103	526.8	0.43833			634	42.75	634	1769			511.8	0.17418	626.8	0.94391
--	--	--	--	--	--			527	0.82022			635	181.7			512	0.08041	527	0.43444			635	38.95	635	1760			512	0.17296	627	0.94155
--	--	--	--	--	--			527.2	0.82154			636	186.6			512.2	0.07975	527.2	0.42994			636	43.18	636	1739			512.2	0.17194	627.2	0.9386
--	--	--	--	--	--			527.4	0.82603			637	183			512.4	0.07909	527.4	0.42528			637	43.18	637	1722			512.4	0.17085	627.4	0.9386
--	--	--	--	--	--			527.6	0.83			638	191.5			512.6	0.07838	527.6	0.4214			638	46.59	638	1800			512.6	0.1699	627.6	0.93506
--	--	--	--	--	--			527.8	0.83264			639	194.2			512.8	0.07772	527.8	0.41674			639	39.95	639	1818			512.8	0.16888	627.8	0.93152
--	--	--	--	--	--			528	0.83344			640	181.6			513	0.07706	528	0.41161			640	46.2	640	1714			513	0.16779	628	0.92561
--	--	--	--	--	--			528.2	0.83687			641	175.7			513.2	0.0764	528.2	0.40788			641	45.01	641	1759			513.2	0.16684	628.2	0.92266
--	--	--	--	--	--			528.4	0.83925			642	180.1			513.4	0.07573	528.4	0.40353			642	41.12	642	1733			513.4	0.16561	628.4	0.91794
--	--	--	--	--	--			528.6	0.84322			643	184.3			513.6	0.07505	528.6	0.39965			643	37.2	643	1672			513.6	0.16452	628.6	0.91439
--	--	--	--	--	--			528.8	0.84639			644	170.6			513.8	0.07439	528.8	0.39514			644	43.92	644	1701			513.8	0.16378	628.8	0.90908
--	--	--	--	--	--			529	0.8493			645	178.2			514	0.07379	529	0.39126			645	39.28	645	1730			514	0.16296	629	0.90849
--	--	--	--	--	--			529.2	0.85036			646	174			514.2	0.07322	529.2	0.38691			646	35.97	646	1719			514.2	0.16221	629.2	0.90377
--	--	--	--	--	--			529.4	0.85353			647	173.2			514.4	0.07256	529.4	0.38334			647	32.11	647	1735			514.4	0.16112	629.4	0.90022
--	--	--	--	--	--			529.6	0.85538			648	178.9			514.6	0.07194	529.6	0.37946			648	33.7	648	1745			514.6	0.16024	629.6	0.89609
--	--	--	--	--	--			529.8	0.85908			649	182.4			514.8	0.07126	529.8	0.37573			649	38.27	649	1755			514.8	0.15929	629.8	0.89373
--	--	--	--	--	--			530	0.86146			650	183.1			515	0.07074	530	0.372			650	37.98	650	1736			515	0.15827	630	0.88901
--	--	--	--	--	--			530.2	0.86463			651	177.3			515.2	0.07014	530.2	0.36812			651	35.05	651	1740			515.2	0.15725	630.2	0.88665
--	--	--	--	--	--			530.4	0.86675			652	179.3			515.4	0.06962	530.4	0.3647			652	30.99	652	1739			515.4	0.15636	630.4	0.88251
--	--	--	--	--	--			530.6	0.87045			653	173.9			515.6	0.06902	530.6	0.36113			653	38.86	653	1729			515.6	0.15555	630.6	0.87956
--	--	--	--	--	--			530.8	0.87336			654	163.7			515.8	0.06838	530.8	0.35755			654	35.43	654	1735			515.8	0.1548	630.8	0.87543
--	--	--	--	--	--			531	0.87732			655	157.7			516	0.06781	531	0.35367			655	37.11	655	1729			516	0.15405	631	0.87248
--	--	--	--	--	--			531.2	0.87838			656	179.1			516.2	0.06717	531.2	0.34963			656	36.47	656	1706			516.2	0.15296	631.2	0.86834
--	--	--	--	--	--			531.4	0.88182			657	172.4			516.4	0.0666	531.4	0.3459			657	39.25	657	1679			516.4	0.15208	631.4	0.8648
--	--	--	--	--	--			531.6	0.88473			658	152.4			516.6	0.06603	531.6	0.34218			658	37.15	658	1714			516.6	0.15112	631.6	0.85949
--	--	--	--	--	--			531.8	0.88737			659	158.2			516.8	0.06546	531.8	0.3386			659	43.34	659	1666			516.8	0.15031	631.8	0.85713
--	--	--	--	--	--			532	0.88869			660	174.2			517	0.06491	532	0.3341			660	40.34	660	1718			517	0.14922	632	0.85122
--	--	--	--	--	--			532.2	0.89239			661	178			517.2	0.06434	532.2	0.33053			661	40.7	661	1704			517.2	0.14834	632.2	0.84827
--	--	--	--	--	--			532.4	0.8953			662	155.9			517.4	0.06375	532.4	0.32695			662	33.69	662	1682			517.4	0.14738	632.4	0.84414
--	--	--	--	--	--			532.6	0.899			663	147.1			517.6	0.06318	532.6	0.32338			663	40.28	663	1701			517.6	0.14623	632.6	0.84178
--	--	--	--	--	--			532.8	0.8998			664	159.4			517.8	0.06263	532.8	0.32028			664	35.61	664	1699			517.8	0.14521	632.8	0.83942
--	--	--	--	--	--			533	0.90403			665	175.2			518	0.06206	533	0.31701			665	42.16	665	1683			518	0.14432	633	0.83646
--	--	--	--	--	--			533.2	0.90429			666	178.1			518.2	0.06149	533.2	0.31391			666	43.15	666	1704			518.2	0.14364	633.2	0.83233
--	--	--	--	--	--			533.4	0.90667			667	165.9			518.4	0.06097	533.4	0.31018			667	43.51	667	1677			518.4	0.14276	633.4	0.82997
--	--	--	--	--	--			533.6	0.90799			668	181.1			518.6	0.0604	533.6	0.30661			668	36.55	668	1629			518.6	0.14187	633.6	0.82525
--	--	--	--	--	--			533.8	0.91222			669	159.6			518.8	0.0598	533.8	0.30303			669	38.53	669	1642			518.8	0.14099	633.8	0.82288
--	--	--	--	--	--			534	0.91302			670	171.3			519	0.05937	534	0.29993			670	40.45	670	1672			519	0.14011	634	0.81816
--	--	--	--	--	--			534.2	0.91698			671	155.1			519.2	0.05884	534.2	0.2962			671	42.31	671	1638			519.2	0.13936	634.2	0.81462
--	--	--	--	--	--			534.4	0.91778			672	161.6			519.4	0.05827	534.4	0.29247			672	39.92	672	1674			519.4	0.13827	634.4	0.8099
--	--	--	--	--	--			534.6	0.92227			673	165.8			519.6	0.05772	534.6	0.2889			673	40	673	1680			519.6	0.13725	634.6	0.80694
--	--	--	--	--	--			534.8	0.92359			674	170			519.8	0.05722	534.8	0.28579			674	36.31	674	1666			519.8	0.1363	634.8	0.80045
--	--	--	--	--	--			535	0.92676			675	167.3			520	0.05672	535	0.283			675	39.25	675	1639			520	0.13541	635	0.79868
--	--	--	--	--	--			535.2	0.92729			676	162.7			520.2	0.05617	535.2	0.27942			676	37.26	676	1627			520.2	0.13466	635.2	0.79337
--	--	--	--	--	--			535.4	0.9302			677	166.4			520.4	0.05565	535.4	0.2757			677	37.47	677	1649			520.4	0.13358	635.4	0.79159
--	--	--	--	--	--			535.6	0.93285			678	170.7			520.6	0.05517	535.6	0.27228			678	46.85	678	1650			520.6	0.13276	635.6	0.78687
--	--	--	--	--	--			535.8	0.9339			679	158			520.8	0.05462	535.8	0.26933			679	36.97	679	1602			520.8	0.13181	635.8	0.78569
--	--	--	--	--	--			536	0.93443			680	157.7			521	0.05416	536	0.26607			680	30.6	680	1628			521	0.13079	636	0.78097
--	--	--	--	--	--			536.2	0.93708			681	157.1			521.2	0.05362	536.2	0.26327			681	36.49	681	1642			521.2	0.13004	636.2	0.77802
--	--	--	--	--	--			536.4	0.93866			682	155.6			521.4	0.05309	536.4	0.2597			682	39.88	682	1623			521.4	0.12902	636.4	0.77447
--	--	--	--	--	--			536.6	0.94183			683	148.1			521.6	0.05264	536.6	0.25659			683	40.96	683	1591			521.6	0.12813	636.6	0.76916
--	--	--	--	--	--			536.8	0.94236			684	151.9			521.8	0.05216	536.8	0.25426			684	37.6	684	1649			521.8	0.12725	636.8	0.76326
--	--	--	--	--	--			537	0.9458			685	170.3			522	0.05163	537	0.251			685	34.11	685	1646			522	0.1265	637	0.75912
--	--	--	--	--	--			537.2	0.94765			686	146.4			522.2	0.05108	537.2	0.24758			686	39.43	686	1610			522.2	0.12575	637.2	0.7544
--	--	--	--	--	--			537.4	0.95109			687	156.8			522.4	0.05063	537.4	0.24447			687	35.07	687	1591			522.4	0.12487	637.4	0.75145
--	--	--	--	--	--			537.6	0.95215			688	163.3			522.6	0.05017	537.6	0.24152			688	38.93	688	1594			522.6	0.12405	637.6	0.7485
--	--	--	--	--	--			537.8	0.95585			689	155			522.8	0.04967	537.8	0.23826			689	30.74	689	1618			522.8	0.1231	637.8	0.74672
--	--	--	--	--	--			538	0.95664			690	159.4			523	0.04921	538	0.23546			690	38.45	690	1598			523	0.12222	638	0.74141
--	--	--	--	--	--			538.2	0.95902			691	140.7			523.2	0.04869	538.2	0.23282			691	37.4	691	1627			523.2	0.12147	638.2	0.73905
--	--	--	--	--	--			538.4	0.95902			692	161.8			523.4	0.04821	538.4	0.22956			692	34.46	692	1621			523.4	0.12072	638.4	0.73078
--	--	--	--	--	--			538.6	0.96087			693	148.3			523.6	0.04775	538.6	0.22723			693	34.34	693	1575			523.6	0.1199	638.6	0.72606
--	--	--	--	--	--			538.8	0.96113			694	148.3			523.8	0.04727	538.8	0.22444			694	37.04	694	1555			523.8	0.11909	638.8	0.72252
--	--	--	--	--	--			539	0.96272			695	145.7			524	0.04686	539	0.22195			695	37.33	695	1611			524	0.11841	639	0.72016
--	--	--	--	--	--			539.2	0.96193			696	145.5			524.2	0.04645	539.2	0.21869			696	39.93	696	1595			524.2	0.11746	639.2	0.71721
--	--	--	--	--	--			539.4	0.96484			697	151.3			524.4	0.04592	539.4	0.21605			697	34.91	697	1576			524.4	0.11671	639.4	0.71307
--	--	--	--	--	--			539.6	0.96457			698	168.7			524.6	0.04547	539.6	0.2131			698	36.35	698	1571			524.6	0.11589	639.6	0.70835
--	--	--	--	--	--			539.8	0.96616			699	162.3			524.8	0.04503	539.8	0.2103			699	34.3	699	1607			524.8	0.11507	639.8	0.70481
--	--	--	--	--	--			540	0.9651			700	162.5			525	0.04465	540	0.20782			700	37.24	700	1551			525	0.11426	640	0.70067
--	--	--	--	--	--			540.2	0.96933			701	153.2			525.2	0.04414	540.2	0.20533			701	32.73	701	1555			525.2	0.11351	640.2	0.69949
--	--	--	--	--	--			540.4	0.97012			702	168			525.4	0.04371	540.4	0.20253			702	34.9	702	1570			525.4	0.11283	640.4	0.69477
--	--	--	--	--	--			540.6	0.97145			703	139.4			525.6	0.0433	540.6	0.20005			703	39.87	703	1600			525.6	0.11215	640.6	0.69418
--	--	--	--	--	--			540.8	0.97197			704	140.5			525.8	0.04296	540.8	0.19756			704	40.57	704	1554			525.8	0.1114	640.8	0.68946
--	--	--	--	--	--			541	0.97462			705	132.9			526	0.04252	541	0.19508			705	38.81	705	1589			526	0.11079	641	0.68592
--	--	--	--	--	--			541.2	0.97383			706	145			526.2	0.04211	541.2	0.19213			706	32.56	706	1537			526.2	0.10984	641.2	0.68178
--	--	--	--	--	--			541.4	0.97594			707	145			526.4	0.04168	541.4	0.18949			707	35.48	707	1561			526.4	0.10916	641.4	0.67883
--	--	--	--	--	--			541.6	0.97568			708	137.4			526.6	0.04129	541.6	0.187			708	37.86	708	1513			526.6	0.10834	641.6	0.67411
--	--	--	--	--	--			541.8	0.97726			709	140.5			526.8	0.0409	541.8	0.18421			709	29.15	709	1511			526.8	0.10746	641.8	0.67116
--	--	--	--	--	--			542	0.977			710	140			527	0.04052	542	0.18172			710	33.43	710	1522			527	0.10671	642	0.66761
--	--	--	--	--	--			542.2	0.97858			711	139			527.2	0.04017	542.2	0.17986			711	28.03	711	1538			527.2	0.10589	642.2	0.66525
--	--	--	--	--	--			542.4	0.97911			712	146.4			527.4	0.03976	542.4	0.17799			712	35.24	712	1522			527.4	0.10514	642.4	0.66112
--	--	--	--	--	--			542.6	0.9807			713	151.4			527.6	0.03944	542.6	0.17551			713	31.22	713	1526			527.6	0.10426	642.6	0.65758
--	--	--	--	--	--			542.8	0.98017			714	135			527.8	0.03908	542.8	0.17349			714	30.03	714	1494			527.8	0.10338	642.8	0.65403
--	--	--	--	--	--			543	0.98361			715	148.5			528	0.03864	543	0.17147			715	33.2	715	1487			528	0.10269	643	0.65049
--	--	--	--	--	--			543.2	0.98308			716	144.4			528.2	0.03832	543.2	0.16914			716	33.78	716	1496			528.2	0.10188	643.2	0.64813
--	--	--	--	--	--			543.4	0.98414			717	154.1			528.4	0.03789	543.4	0.16665			717	29.26	717	1495			528.4	0.1012	643.4	0.64636
--	--	--	--	--	--			543.6	0.98387			718	143.8			528.6	0.0375	543.6	0.16417			718	36.91	718	1489			528.6	0.10038	643.6	0.64164
--	--	--	--	--	--			543.8	0.98625			719	145.2			528.8	0.03718	543.8	0.16199			719	30.98	719	1452			528.8	0.09963	643.8	0.64046
--	--	--	--	--	--			544	0.98572			720	138.4			529	0.03684	544	0.15966			720	25.92	720	1490			529	0.09909	644	0.63573
--	--	--	--	--	--			544.2	0.98704			721	127.4			529.2	0.03648	544.2	0.15764			721	29.8	721	1512			529.2	0.09834	644.2	0.63337
--	--	--	--	--	--			544.4	0.9881			722	135.9			529.4	0.03609	544.4	0.15609			722	36.17	722	1518			529.4	0.09759	644.4	0.63042
--	--	--	--	--	--			544.6	0.99048			723	150.1			529.6	0.03572	544.6	0.15423			723	43.8	723	1502			529.6	0.09678	644.6	0.62806
--	--	--	--	--	--			544.8	0.99022			724	144			529.8	0.03536	544.8	0.15221			724	34.84	724	1512			529.8	0.0961	644.8	0.62452
--	--	--	--	--	--			545	0.99365			725	141			530	0.03501	545	0.15019			725	31.17	725	1482			530	0.09542	645	0.62215
--	--	--	--	--	--			545.2	0.99233			726	152.3			530.2	0.03467	545.2	0.14817			726	34.78	726	1517			530.2	0.0948	645.2	0.61979
--	--	--	--	--	--			545.4	0.99418			727	148.7			530.4	0.03435	545.4	0.14615			727	31.93	727	1537			530.4	0.09406	645.4	0.61802
--	--	--	--	--	--			545.6	0.99313			728	145.9			530.6	0.03401	545.6	0.14398			728	29.62	728	1549			530.6	0.09317	645.6	0.61389
--	--	--	--	--	--			545.8	0.99471			729	141.9			530.8	0.03367	545.8	0.1418			729	30.44	729	1502			530.8	0.09229	645.8	0.61212
--	--	--	--	--	--			546	0.99471			730	132.5			531	0.03335	546	0.13994			730	31.05	730	1455			531	0.09154	646	0.60857
--	--	--	--	--	--			546.2	0.99603			731	136.6			531.2	0.03303	546.2	0.13776			731	32.15	731	1473			531.2	0.09086	646.2	0.60562
--	--	--	--	--	--			546.4	0.99471			732	148.4			531.4	0.03273	546.4	0.1359			732	33.16	732	1520			531.4	0.09011	646.4	0.60267
--	--	--	--	--	--			546.6	0.9963			733	156.3			531.6	0.03237	546.6	0.1345			733	29.68	733	1454			531.6	0.0895	646.6	0.60031
--	--	--	--	--	--			546.8	0.99418			734	148.2			531.8	0.03205	546.8	0.13264			734	34.35	734	1507			531.8	0.08889	646.8	0.59677
--	--	--	--	--	--			547	0.9963			735	146			532	0.0317	547	0.13096			735	37.03	735	1476			532	0.088	647	0.595
--	--	--	--	--	--			547.2	0.99577			736	136.9			532.2	0.03141	547.2	0.12916			736	36.87	736	1488			532.2	0.08725	647.2	0.59204
--	--	--	--	--	--			547.4	0.99656			737	124.7			532.4	0.03104	547.4	0.12743			737	35.95	737	1431			532.4	0.08664	647.4	0.58968
--	--	--	--	--	--			547.6	0.99683			738	130.1			532.6	0.03077	547.6	0.12569			738	28.12	738	1447			532.6	0.08603	647.6	0.58673
--	--	--	--	--	--			547.8	0.99815			739	136.4			532.8	0.03045	547.8	0.12352			739	38.2	739	1462			532.8	0.08542	647.8	0.58437
--	--	--	--	--	--			548	0.99709			740	137.6			533	0.03018	548	0.12172			740	34.38	740	1479			533	0.08481	648	0.57965
--	--	--	--	--	--			548.2	0.99788			741	131.8			533.2	0.02986	548.2	0.11999			741	30.48	741	1438			533.2	0.08413	648.2	0.57787
--	--	--	--	--	--			548.4	0.99683			742	138.1			533.4	0.02954	548.4	0.11856			742	35.17	742	1433			533.4	0.08345	648.4	0.57551
--	--	--	--	--	--			548.6	0.99788			743	145.4			533.6	0.02929	548.6	0.1172			743	34.97	743	1402			533.6	0.0829	648.6	0.57433
--	--	--	--	--	--			548.8	0.99683			744	131.3			533.8	0.02901	548.8	0.11555			744	29.6	744	1431			533.8	0.08215	648.8	0.57197
--	--	--	--	--	--			549	0.99974			745	131.4			534	0.02871	549	0.11375			745	33.78	745	1458			534	0.08147	649	0.56961
--	--	--	--	--	--			549.2	0.99894			746	136.9			534.2	0.02844	549.2	0.11218			746	34.54	746	1451			534.2	0.08072	649.2	0.56489
--	--	--	--	--	--			549.4	1			747	149			534.4	0.02814	549.4	0.11086			747	21.71	747	1457			534.4	0.08025	649.4	0.56489
--	--	--	--	--	--			549.6	0.99762			748	135.5			534.6	0.02787	549.6	0.10932			748	29.73	748	1489			534.6	0.0795	649.6	0.56252
--	--	--	--	--	--			549.8	0.99788			749	120.5			534.8	0.02755	549.8	0.10775			749	34.56	749	1413			534.8	0.07868	649.8	0.56016
--	--	--	--	--	--			550	0.99788			750	135.3			535	0.02725	550	0.10645			750	35.31	750	1393			535	0.07807	650	0.5578
--	--	--	--	--	--			550.2	0.99868			751	124.5			535.2	0.027	--	--			751	30.97	751	1428			535.2	0.07746	650.2	0.5578
--	--	--	--	--	--			550.4	0.99736			752	132.4			535.4	0.02671	--	--			752	29.69	752	1449			535.4	0.07685	650.4	0.5555
--	--	--	--	--	--			550.6	0.99683			753	136.3			535.6	0.02646	--	--			753	32.79	753	1465			535.6	0.0761	650.6	0.55302
--	--	--	--	--	--			550.8	0.99392			754	124.1			535.8	0.02614	--	--			754	27.27	754	1433			535.8	0.07556	650.8	0.55001
--	--	--	--	--	--			551	0.99418			755	117.9			536	0.02588	--	--			755	31.54	755	1409			536	0.07501	651	0.54954
--	--	--	--	--	--			551.2	0.9926			756	134.8			536.2	0.02563	--	--			756	31.04	756	1412			536.2	0.07433	651.2	0.54806
--	--	--	--	--	--			551.4	0.99418			757	119			536.4	0.02536	--	--			757	36.56	757	1459			536.4	0.07365	651.4	0.54653
--	--	--	--	--	--			551.6	0.99207			758	109.9			536.6	0.02509	--	--			758	28.21	758	1422			536.6	0.0729	651.6	0.54499
--	--	--	--	--	--			551.8	0.99286			759	112.8			536.8	0.02486	--	--			759	29.84	759	1418			536.8	0.07243	651.8	0.54251
--	--	--	--	--	--			552	0.99075			760	125.6			537	0.02458	--	--			760	32.42	760	1395			537	0.07181	652	0.54044
--	--	--	--	--	--			552.2	0.9926			761	122.1			537.2	0.02438	--	--			761	30.1	761	1404			537.2	0.0712	652.2	0.53879
--	--	--	--	--	--			552.4	0.99048			762	127.9			537.4	0.02415	--	--			762	31.8	762	1352			537.4	0.07059	652.4	0.53602
--	--	--	--	--	--			552.6	0.98995			763	128.1			537.6	0.02394	--	--			763	29.91	763	1406			537.6	0.07011	652.6	0.53501
--	--	--	--	--	--			552.8	0.98969			764	134.8			537.8	0.02369	--	--			764	32.15	764	1409			537.8	0.0695	652.8	0.53283
--	--	--	--	--	--			553	0.99022			765	123.9			538	0.02347	--	--			765	28.53	765	1378			538	0.06882	653	0.53336
--	--	--	--	--	--			553.2	0.98837			766	131.5			538.2	0.02324	--	--			766	31.88	766	1388			538.2	0.06814	653.2	0.53147
--	--	--	--	--	--			553.4	0.9889			767	136			538.4	0.02301	--	--			767	25.7	767	1379			538.4	0.06746	653.4	0.53123
--	--	--	--	--	--			553.6	0.98678			768	132.4			538.6	0.02276	--	--			768	32.03	768	1371			538.6	0.06685	653.6	0.52816
--	--	--	--	--	--			553.8	0.9881			769	123.2			538.8	0.02257	--	--			769	26.65	769	1393			538.8	0.0661	653.8	0.52793
--	--	--	--	--	--			554	0.98519			770	117.4			539	0.02235	--	--			770	30.77	770	1381			539	0.06556	654	0.52604
--	--	--	--	--	--			554.2	0.98704			771	130.9			539.2	0.0221	--	--			771	31.23	771	1361			539.2	0.06508	654.2	0.52568
--	--	--	--	--	--			554.4	0.98467			772	125.2			539.4	0.02191	--	--			772	29.35	772	1380			539.4	0.06467	654.4	0.52468
--	--	--	--	--	--			554.6	0.98493			773	117.2			539.6	0.02166	--	--			773	30.32	773	1375			539.6	0.06406	654.6	0.52504
--	--	--	--	--	--			554.8	0.98281			774	103.8			539.8	0.02148	--	--			774	31.47	774	1393			539.8	0.06358	654.8	0.52397
--	--	--	--	--	--			555	0.98387			775	123.8			540	0.02127	--	--			775	28.7	775	1383			540	0.06297	655	0.52202
--	--	--	--	--	--			555.2	0.98176			776	122.8			540.2	0.02109	--	--			776	30.07	776	1396			540.2	0.06236	655.2	0.51919
--	--	--	--	--	--			555.4	0.98096			777	124			540.4	0.02089	--	--			777	26.59	777	1377			540.4	0.06188	655.4	0.51884
--	--	--	--	--	--			555.6	0.97964			778	116.5			540.6	0.0207	--	--			778	36.68	778	1354			540.6	0.06134	655.6	0.51754
--	--	--	--	--	--			555.8	0.97964			779	129.5			540.8	0.02049	--	--			779	26.13	779	1332			540.8	0.0608	655.8	0.51541
--	--	--	--	--	--			556	0.97673			780	115.1			541	0.02029	--	--			780	35.19	780	1374			541	0.06032	656	0.51358
--	--	--	--	--	--			556.2	0.97779			781	116			541.2	0.02005	--	--			781	36.28	781	1366			541.2	0.05977	656.2	0.51276
--	--	--	--	--	--			556.4	0.97594			782	110.9			541.4	0.01983	--	--			782	30.33	782	1349			541.4	0.05916	656.4	0.51146
--	--	--	--	--	--			556.6	0.97594			783	120			541.6	0.01963	--	--			783	27.73	783	1365			541.6	0.05855	656.6	0.51033
--	--	--	--	--	--			556.8	0.97383			784	110.2			541.8	0.01943	--	--			784	28.96	784	1387			541.8	0.05801	656.8	0.50886
--	--	--	--	--	--			557	0.9725			785	116.3			542	0.01923	--	--			785	32.46	785	1384			542	0.05739	657	0.50786
--	--	--	--	--	--			557.2	0.9688			786	120.7			542.2	0.01906	--	--			786	32.66	786	1359			542.2	0.05671	657.2	0.50638
--	--	--	--	--	--			557.4	0.96827			787	123.8			542.4	0.01889	--	--			787	32.18	787	1353			542.4	0.0561	657.4	0.50638
--	--	--	--	--	--			557.6	0.96669			788	128.6			542.6	0.01868	--	--			788	32.98	788	1369			542.6	0.05569	657.6	0.50431
--	--	--	--	--	--			557.8	0.96774			789	119.8			542.8	0.01853	--	--			789	30.21	789	1349			542.8	0.05515	657.8	0.50461
--	--	--	--	--	--			558	0.96537			790	116.3			543	0.01834	--	--			790	28.72	790	1346			543	0.05461	658	0.50278
--	--	--	--	--	--			558.2	0.96537			791	117.3			543.2	0.01815	--	--			791	33.93	791	1325			543.2	0.05406	658.2	0.50236
--	--	--	--	--	--			558.4	0.96378			792	111.7			543.4	0.01793	--	--			792	24.57	792	1355			543.4	0.05331	658.4	0.50048
--	--	--	--	--	--			558.6	0.96404			793	102.3			543.6	0.01775	--	--			793	26.91	793	1330			543.6	0.05291	658.6	0.50071
--	--	--	--	--	--			558.8	0.9614			794	122.9			543.8	0.01753	--	--			794	31.01	794	1301			543.8	0.05229	658.8	0.49935
--	--	--	--	--	--			559	0.96193			795	105.5			544	0.01737	--	--			795	30.16	795	1352			544	0.05161	659	0.49758
--	--	--	--	--	--			559.2	0.95876			796	121.9			544.2	0.01718	--	--			796	24.4	796	1340			544.2	0.05114	659.2	0.49558
--	--	--	--	--	--			559.4	0.96008			797	106.3			544.4	0.01703	--	--			797	25.03	797	1344			544.4	0.05046	659.4	0.49463
--	--	--	--	--	--			559.6	0.9569			798	117.1			544.6	0.01686	--	--			798	30.78	798	1327			544.6	0.04991	659.6	0.49404
--	--	--	--	--	--			559.8	0.95611			799	113			544.8	0.01671	--	--			799	22.91	799	1299			544.8	0.04944	659.8	0.49439
--	--	--	--	--	--			560	0.95426			800	113.9			545	0.01653	--	--			800	29.05	800	1309			545	0.04903	660	0.49339
--	--	--	--	--	--			560.2	0.95241			801	108.4			545.2	0.01635	--	--			801	25.66	801	1349			545.2	0.04848	660.2	0.49286
--	--	--	--	--	--			560.4	0.94977			802	104.4			545.4	0.01619	--	--			802	25.86	802	1333			545.4	0.04808	660.4	0.49215
--	--	--	--	--	--			560.6	0.94924			803	114.9			545.6	0.01604	--	--			803	28.93	803	1310			545.6	0.04746	660.6	0.49162
--	--	--	--	--	--			560.8	0.94659			804	116.7			545.8	0.0159	--	--			804	30.35	804	1346			545.8	0.04699	660.8	0.48985
--	--	--	--	--	--			561	0.94633			805	112.2			546	0.01576	--	--			805	25.63	805	1326			546	0.04658	661	0.48849
--	--	--	--	--	--			561.2	0.94342			806	100.2			546.2	0.01561	--	--			806	30.55	806	1308			546.2	0.04597	661.2	0.4866
--	--	--	--	--	--			561.4	0.94263			807	98.18			546.4	0.01548	--	--			807	26.04	807	1285			546.4	0.04542	661.4	0.48577
--	--	--	--	--	--			561.6	0.94078			808	97.5			546.6	0.01532	--	--			808	32.82	808	1267			546.6	0.04488	661.6	0.48406
--	--	--	--	--	--			561.8	0.94025			809	93.77			546.8	0.01518	--	--			809	24.19	809	1271			546.8	0.0444	661.8	0.48359
--	--	--	--	--	--			562	0.93813			810	106.1			547	0.01504	--	--			810	35.43	810	1319			547	0.04399	662	0.48229
--	--	--	--	--	--			562.2	0.9384			811	111.9			547.2	0.01492	--	--			811	27.67	811	1287			547.2	0.04359	662.2	0.48371
--	--	--	--	--	--			562.4	0.93549			812	114.8			547.4	0.0148	--	--			812	21.99	812	1280			547.4	0.04311	662.4	0.48259
--	--	--	--	--	--			562.6	0.93417			813	119			547.6	0.01466	--	--			813	26.01	813	1289			547.6	0.04257	662.6	0.48188
--	--	--	--	--	--			562.8	0.93073			814	119.9			547.8	0.01454	--	--			814	33.13	814	1266			547.8	0.04202	662.8	0.48005
--	--	--	--	--	--			563	0.93099			815	115.6			548	0.01442	--	--			815	30.87	815	1239			548	0.04155	663	0.47893
--	--	--	--	--	--			563.2	0.92756			816	112.5			548.2	0.01426	--	--			816	28.14	816	1243			548.2	0.04107	663.2	0.47887
--	--	--	--	--	--			563.4	0.92703			817	108.2			548.4	0.01415	--	--			817	33.1	817	1283			548.4	0.04059	663.4	0.47763
--	--	--	--	--	--			563.6	0.92439			818	116.8			548.6	0.01399	--	--			818	29.44	818	1262			548.6	0.04005	663.6	0.47721
--	--	--	--	--	--			563.8	0.92359			819	108			548.8	0.01386	--	--			819	24.48	819	1291			548.8	0.03971	663.8	0.47674
--	--	--	--	--	--			564	0.92068			820	105.7			549	0.01375	--	--			820	24.42	820	1226			549	0.0393	664	0.47562
--	--	--	--	--	--			564.2	0.91989			821	115.7			549.2	0.01363	--	--			821	20.96	821	1250			549.2	0.03869	664.2	0.4755
--	--	--	--	--	--			564.4	0.91857			822	116.1			549.4	0.01352	--	--			822	21.57	822	1263			549.4	0.03821	664.4	0.47468
--	--	--	--	--	--			564.6	0.9183			823	111.4			549.6	0.01339	--	--			823	31.6	823	1205			549.6	0.03787	664.6	0.47603
--	--	--	--	--	--			564.8	0.91672			824	109.7			549.8	0.01327	--	--			824	27.71	824	1253			549.8	0.0374	664.8	0.47438
--	--	--	--	--	--			565	0.91619			825	103.2			550	0.01314	--	--			825	28.68	825	1327			550	0.03699	665	0.47515
--	--	--	--	--	--			565.2	0.91249			826	104.5			--	--	--	--			826	27.19	826	1263			550.2	0.03638	665.2	0.47426
--	--	--	--	--	--			565.4	0.90931			827	104.9			--	--	--	--			827	29.83	827	1264			550.4	0.0359	665.4	0.47308
--	--	--	--	--	--			565.6	0.9072			828	109			--	--	--	--			828	26.12	828	1273			550.6	0.03542	665.6	0.4719
--	--	--	--	--	--			565.8	0.9072			829	109.5			--	--	--	--			829	26.82	829	1231			550.8	0.03502	665.8	0.47125
--	--	--	--	--	--			566	0.90456			830	111.3			--	--	--	--			830	27.7	830	1226			551	0.03461	666	0.47107
--	--	--	--	--	--			566.2	0.90323			831	103.1			--	--	--	--			831	25.68	831	1271			551.2	0.03413	666.2	0.47084
--	--	--	--	--	--			566.4	0.89874			832	96.74			--	--	--	--			832	25.14	832	1287			551.4	0.03372	666.4	0.4696
--	--	--	--	--	--			566.6	0.89768			833	93.11			--	--	--	--			833	25.31	833	1253			551.6	0.03325	666.6	0.4693
--	--	--	--	--	--			566.8	0.89477			834	101.8			--	--	--	--			834	26.38	834	1237			551.8	0.03277	666.8	0.468
--	--	--	--	--	--			567	0.89319			835	94.01			--	--	--	--			835	22.7	835	1211			552	0.0323	667	0.46783
--	--	--	--	--	--			567.2	0.89054			836	105.7			--	--	--	--			836	24.99	836	1219			552.2	0.03189	667.2	0.46712
--	--	--	--	--	--			567.4	0.88949			837	100.4			--	--	--	--			837	17.39	837	1213			552.4	0.03148	667.4	0.46381
--	--	--	--	--	--			567.6	0.88631			838	94.65			--	--	--	--			838	24.59	838	1236			552.6	0.03114	667.6	0.46251
--	--	--	--	--	--			567.8	0.88473			839	101.6			--	--	--	--			839	22.63	839	1239			552.8	0.03059	667.8	0.46116
--	--	--	--	--	--			568	0.88129			840	104.8			--	--	--	--			840	22.91	840	1217			553	0.03019	668	0.46027
--	--	--	--	--	--			568.2	0.88129			841	103.3			--	--	--	--			841	28.13	841	1233			553.2	0.02964	668.2	0.46169
--	--	--	--	--	--			568.4	0.87759			842	98.99			--	--	--	--			842	20.8	842	1227			553.4	0.0293	668.4	0.45927
--	--	--	--	--	--			568.6	0.87627			843	91.32			--	--	--	--			843	27.57	843	1218			553.6	0.02883	668.6	0.45921
--	--	--	--	--	--			568.8	0.87442			844	99.47			--	--	--	--			844	26.91	844	1194			553.8	0.02849	668.8	0.45832
--	--	--	--	--	--			569	0.87336			845	103.1			--	--	--	--			845	23.72	845	1213			554	0.02781	669	0.45832
--	--	--	--	--	--			569.2	0.87045			846	107.9			--	--	--	--			846	23.11	846	1222			554.2	0.0274	669.2	0.45685
--	--	--	--	--	--			569.4	0.86939			847	103			--	--	--	--			847	28.43	847	1243			554.4	0.02713	669.4	0.45726
--	--	--	--	--	--			569.6	0.86543			848	97.12			--	--	--	--			848	28.59	848	1199			554.6	0.02685	669.6	0.45496
--	--	--	--	--	--			569.8	0.86384			849	95.43			--	--	--	--			849	21.27	849	1183			554.8	0.02638	669.8	0.45484
--	--	--	--	--	--			570	0.8604			850	99.36			--	--	--	--			850	21.41	850	1210			555	0.02597	670	0.45437
--	--	--	--	--	--			570.2	0.85855			851	89.98			--	--	--	--			851	26.69	851	1241			555.2	0.02536	670.2	0.45372
--	--	--	--	--	--			570.4	0.85617			852	93.59			--	--	--	--			852	24.65	852	1182			555.4	0.02495	670.4	0.45265
--	--	--	--	--	--			570.6	0.85432			853	105.6			--	--	--	--			853	31.25	853	1234			555.6	0.02461	670.6	0.45336
--	--	--	--	--	--			570.8	0.85194			854	96.61			--	--	--	--			854	34.33	854	1228			555.8	0.02413	670.8	0.45141
--	--	--	--	--	--			571	0.85115			855	103.3			--	--	--	--			855	27.15	855	1218			556	0.02372	671	0.45035
--	--	--	--	--	--			571.2	0.84903			856	102.7			--	--	--	--			856	23.14	856	1167			556.2	0.02338	671.2	0.44976
--	--	--	--	--	--			571.4	0.8493			857	97.58			--	--	--	--			857	26.68	857	1198			556.4	0.02304	671.4	0.44905
--	--	--	--	--	--			571.6	0.84586			858	103.3			--	--	--	--			858	30.24	858	1200			556.6	0.02257	671.6	0.44781
--	--	--	--	--	--			571.8	0.84401			859	91.65			--	--	--	--			859	28.82	859	1206			556.8	0.02223	671.8	0.44722
--	--	--	--	--	--			572	0.84137			860	95.33			--	--	--	--			860	28.96	860	1187			557	0.02182	672	0.44445
--	--	--	--	--	--			572.2	0.84005			861	85.09			--	--	--	--			861	24.39	861	1154			557.2	0.02141	672.2	0.44462
--	--	--	--	--	--			572.4	0.83634			862	95.06			--	--	--	--			862	24.36	862	1181			557.4	0.02107	672.4	0.44315
--	--	--	--	--	--			572.6	0.83502			863	99.12			--	--	--	--			863	25.45	863	1178			557.6	0.02053	672.6	0.44155
--	--	--	--	--	--			572.8	0.83158			864	85.96			--	--	--	--			864	19.95	864	1200			557.8	0.02019	672.8	0.44032
--	--	--	--	--	--			573	0.83079			865	95.54			--	--	--	--			865	19.53	865	1203			558	0.01985	673	0.44126
--	--	--	--	--	--			573.2	0.82762			866	105.6			--	--	--	--			866	20.61	866	1202			558.2	0.0193	673.2	0.43872
--	--	--	--	--	--			573.4	0.82709			867	101.7			--	--	--	--			867	21.01	867	1174			558.4	0.0189	673.4	0.43884
--	--	--	--	--	--			573.6	0.82445			868	94.5			--	--	--	--			868	23.44	868	1141			558.6	0.01856	673.6	0.43736
--	--	--	--	--	--			573.8	0.8226			869	88.45			--	--	--	--			869	22.62	869	1187			558.8	0.01801	673.8	0.43677
--	--	--	--	--	--			574	0.81916			870	94.71			--	--	--	--			870	20.39	870	1176			559	0.01747	674	0.43559
--	--	--	--	--	--			574.2	0.81784			871	89.43			--	--	--	--			871	22.06	871	1170			559.2	0.01709	674.2	0.435
--	--	--	--	--	--			574.4	0.81493			872	106.1			--	--	--	--			872	25.14	872	1173			559.4	0.01668	674.4	0.43353
--	--	--	--	--	--			574.6	0.81176			873	92.8			--	--	--	--			873	28.14	873	1147			559.6	0.01646	674.6	0.434
--	--	--	--	--	--			574.8	0.80938			874	90.01			--	--	--	--			874	28.35	874	1178			559.8	0.01614	674.8	0.43234
--	--	--	--	--	--			575	0.80779			875	95.01			--	--	--	--			875	32.8	875	1162			560	0.01558	675	0.4304
--	--	--	--	--	--			575.2	0.80409			876	97.46			--	--	--	--			876	21.48	876	1173			560.2	0.01522	675.2	0.42951
--	--	--	--	--	--			575.4	0.80277			877	90.68			--	--	--	--			877	24.23	877	1148			560.4	0.01492	675.4	0.4265
--	--	--	--	--	--			575.6	0.80065			878	83.02			--	--	--	--			878	19.48	878	1112			560.6	0.01461	675.6	0.42508
--	--	--	--	--	--			575.8	0.79854			879	89.17			--	--	--	--			879	25.53	879	1148			560.8	0.01435	675.8	0.42544
--	--	--	--	--	--			576	0.7951			880	102.4			--	--	--	--			880	25.47	880	1143			561	0.01386	676	0.42497
--	--	--	--	--	--			576.2	0.79404			881	85.81			--	--	--	--			881	22.33	881	1123			561.2	0.01364	676.2	0.42337
--	--	--	--	--	--			576.4	0.7914			882	97.61			--	--	--	--			882	23.3	882	1134			561.4	0.01327	676.4	0.42178
--	--	--	--	--	--			576.6	0.79008			883	101.2			--	--	--	--			883	25.5	883	1142			561.6	0.01286	676.6	0.42036
--	--	--	--	--	--			576.8	0.78823			884	82.5			--	--	--	--			884	28.43	884	1113			561.8	0.01247	676.8	0.41953
--	--	--	--	--	--			577	0.78558			885	91.55			--	--	--	--			885	24.03	885	1133			562	0.01211	677	0.41812
--	--	--	--	--	--			577.2	0.78162			886	87.38			--	--	--	--			886	21.19	886	1125			562.2	0.01171	677.2	0.4154
--	--	--	--	--	--			577.4	0.78056			887	90.48			--	--	--	--			887	23.43	887	1122			562.4	0.01135	677.4	0.41576
--	--	--	--	--	--			577.6	0.77712			888	88			--	--	--	--			888	21.24	888	1159			562.6	0.01104	677.6	0.41333
--	--	--	--	--	--			577.8	0.77421			889	87.12			--	--	--	--			889	20.83	889	1153			562.8	0.01062	677.8	0.41209
--	--	--	--	--	--			578	0.76998			890	90.33			--	--	--	--			890	17.96	890	1147			563	0.0102	678	0.40973
--	--	--	--	--	--			578.2	0.76866			891	84.92			--	--	--	--			891	24.52	891	1135			563.2	0.00987	678.2	0.40879
--	--	--	--	--	--			578.4	0.76522			892	84.78			--	--	--	--			892	21.39	892	1142			563.4	0.00952	678.4	0.40725
--	--	--	--	--	--			578.6	0.76443			893	84.77			--	--	--	--			893	20.3	893	1134			563.6	0.00919	678.6	0.40531
--	--	--	--	--	--			578.8	0.76046			894	79.92			--	--	--	--			894	19.15	894	1108			563.8	0.00876	678.8	0.40448
--	--	--	--	--	--			579	0.75835			895	82.48			--	--	--	--			895	22.58	895	1119			564	0.0085	679	0.40318
--	--	--	--	--	--			579.2	0.75491			896	94.05			--	--	--	--			896	24.13	896	1075			564.2	0.00814	679.2	0.4017
--	--	--	--	--	--			579.4	0.75333			897	98.59			--	--	--	--			897	19.58	897	1113			564.4	0.00783	679.4	0.40182
--	--	--	--	--	--			579.6	0.74989			898	91.93			--	--	--	--			898	26.32	898	1119			564.6	0.00744	679.6	0.40064
--	--	--	--	--	--			579.8	0.74989			899	88.14			--	--	--	--			899	26.07	899	1102			564.8	0.0071	679.8	0.39911
--	--	--	--	--	--			580	0.74619			900	87.57			--	--	--	--			900	21.29	900	1121			565	0.00676	680	0.39621
--	--	--	--	--	--			580.2	0.74513			901	84.7			--	--	--	--			901	23.26	901	1105			565.2	0.00643	680.2	0.39568
--	--	--	--	--	--			580.4	0.74169			902	82.19			--	--	--	--			902	20.18	902	1119			565.4	0.00623	680.4	0.39409
--	--	--	--	--	--			580.6	0.7409			903	73.94			--	--	--	--			903	24.43	903	1116			565.6	0.00585	680.6	0.39279
--	--	--	--	--	--			580.8	0.73746			904	79.26			--	--	--	--			904	26.3	904	1112			565.8	0.0055	680.8	0.39037
--	--	--	--	--	--			581	0.73614			905	78.6			--	--	--	--			905	21.81	905	1107			566	0.00514	681	0.38948
--	--	--	--	--	--			581.2	0.73323			906	84.68			--	--	--	--			906	26.21	906	1074			566.2	0.00479	681.2	0.38795
--	--	--	--	--	--			581.4	0.73217			907	86.44			--	--	--	--			907	24.26	907	1069			566.4	0.00456	681.4	0.38742
--	--	--	--	--	--			581.6	0.72874			908	83.64			--	--	--	--			908	19.61	908	1073			566.6	0.0043	681.6	0.386
--	--	--	--	--	--			581.8	0.72715			909	88.23			--	--	--	--			909	22.87	909	1104			566.8	0.00394	681.8	0.38517
--	--	--	--	--	--			582	0.72371			910	83.75			--	--	--	--			910	24.89	910	1099			567	0.00366	682	0.38317
--	--	--	--	--	--			582.2	0.72213			911	86.44			--	--	--	--			911	19.55	911	1104			567.2	0.00333	682.2	0.38204
--	--	--	--	--	--			582.4	0.71843			912	88.02			--	--	--	--			912	20.37	912	1118			567.4	0.00303	682.4	0.38069
--	--	--	--	--	--			582.6	0.7171			913	90.06			--	--	--	--			913	25.96	913	1095			567.6	0.00272	682.6	0.37939
--	--	--	--	--	--			582.8	0.71367			914	83.71			--	--	--	--			914	23.23	914	1099			567.8	0.00239	682.8	0.37726
--	--	--	--	--	--			583	0.71235			915	83.14			--	--	--	--			915	20.49	915	1073			568	0.00205	683	0.37531
--	--	--	--	--	--			583.2	0.70944			916	85.28			--	--	--	--			916	21.54	916	1057			568.2	0.00175	683.2	0.37354
--	--	--	--	--	--			583.4	0.70785			917	84.77			--	--	--	--			917	21.81	917	1086			568.4	0.00144	683.4	0.37195
--	--	--	--	--	--			583.6	0.70468			918	82.65			--	--	--	--			918	22.84	918	1056			568.6	0.00102	683.6	0.37018
--	--	--	--	--	--			583.8	0.70336			919	87.08			--	--	--	--			919	21.07	919	1059			568.8	0.000727802	683.8	0.37035
--	--	--	--	--	--			584	0.70071			920	79.35			--	--	--	--			920	22.54	920	1060			569	0.000455727	684	0.36864
--	--	--	--	--	--			584.2	0.6986			921	87.13			--	--	--	--			921	24.55	921	1094			569.2	0.000265274	684.2	0.36787
--	--	--	--	--	--			584.4	0.69595			922	73.9			--	--	--	--			922	19.87	922	1071			569.4	0	684.4	0.3664
--	--	--	--	--	--			584.6	0.69357			923	71.61			--	--	--	--			923	20.96	923	1058			--	--	684.6	0.35188
--	--	--	--	--	--			584.8	0.68987			924	78.2			--	--	--	--			924	16.5	924	1064			--	--	684.8	0.35176
--	--	--	--	--	--			585	0.68776			925	74.7			--	--	--	--			925	18.28	925	1092			--	--	685	0.35164
--	--	--	--	--	--			585.2	0.68459			926	90.06			--	--	--	--			926	22.7	926	1047			--	--	685.2	0.35028
--	--	--	--	--	--			585.4	0.68247			927	88.77			--	--	--	--			927	23.12	927	1078			--	--	685.4	0.34987
--	--	--	--	--	--			585.6	0.67903			928	93.06			--	--	--	--			928	20.5	928	1062			--	--	685.6	0.34804
--	--	--	--	--	--			585.8	0.67824			929	79.58			--	--	--	--			929	22.4	929	1053			--	--	685.8	0.3481
--	--	--	--	--	--			586	0.67507			930	84.21			--	--	--	--			930	22.33	930	1044			--	--	686	0.34585
--	--	--	--	--	--			586.2	0.67242			931	82.12			--	--	--	--			931	26.68	931	1070			--	--	686.2	0.34461
--	--	--	--	--	--			586.4	0.67004			932	88.08			--	--	--	--			932	21.8	932	1075			--	--	686.4	0.34373
--	--	--	--	--	--			586.6	0.66846			933	82.41			--	--	--	--			933	18.72	933	1040			--	--	686.6	0.34284
--	--	--	--	--	--			586.8	0.66555			934	77.46			--	--	--	--			934	14.91	934	1078			--	--	686.8	0.34113
--	--	--	--	--	--			587	0.6637			935	90.71			--	--	--	--			935	16.85	935	1054			--	--	687	0.33924
--	--	--	--	--	--			587.2	0.66053			936	82.06			--	--	--	--			936	19.12	936	1035			--	--	687.2	0.33836
--	--	--	--	--	--			587.4	0.65735			937	79.14			--	--	--	--			937	13.59	937	1032			--	--	687.4	0.33729
--	--	--	--	--	--			587.6	0.65444			938	74.99			--	--	--	--			938	17.47	938	1052			--	--	687.6	0.33505
--	--	--	--	--	--			587.8	0.65233			939	77.34			--	--	--	--			939	19.93	939	1048			--	--	687.8	0.33416
--	--	--	--	--	--			588	0.64916			940	82.17			--	--	--	--			940	18.32	940	1023			--	--	688	0.3331
--	--	--	--	--	--			588.2	0.64704			941	85.08			--	--	--	--			941	20.98	941	1050			--	--	688.2	0.3331
--	--	--	--	--	--			588.4	0.6444			942	80.89			--	--	--	--			942	21.66	942	1002			--	--	688.4	0.33151
--	--	--	--	--	--			588.6	0.64255			943	84.55			--	--	--	--			943	22.16	943	1063			--	--	688.6	0.33103
--	--	--	--	--	--			588.8	0.63964			944	92.38			--	--	--	--			944	16.68	944	1025			--	--	688.8	0.3295
--	--	--	--	--	--			589	0.63832			945	80.53			--	--	--	--			945	23.54	945	1030			--	--	689	0.32779
--	--	--	--	--	--			589.2	0.63488			946	76.97			--	--	--	--			946	22.81	946	1020			--	--	689.2	0.32537
--	--	--	--	--	--			589.4	0.63382			947	72.72			--	--	--	--			947	23.48	947	1056			--	--	689.4	0.32401
--	--	--	--	--	--			589.6	0.63118			948	73.24			--	--	--	--			948	21.26	948	1019			--	--	689.6	0.32253
--	--	--	--	--	--			589.8	0.63039			949	87.11			--	--	--	--			949	11.86	949	1028			--	--	689.8	0.32171
--	--	--	--	--	--			590	0.62801			950	78.53			--	--	--	--			950	18.27	950	1040			--	--	690	0.31982
--	--	--	--	--	--			590.2	0.62616			951	89.31			--	--	--	--			951	21.05	951	1048			--	--	690.2	0.31805
--	--	--	--	--	--			590.4	0.62298			952	71.28			--	--	--	--			952	21.62	952	1017			--	--	690.4	0.31515
--	--	--	--	--	--			590.6	0.62193			953	73.93			--	--	--	--			953	19.65	953	1012			--	--	690.6	0.31444
--	--	--	--	--	--			590.8	0.61875			954	74.5			--	--	--	--			954	17.79	954	1041			--	--	690.8	0.31232
--	--	--	--	--	--			591	0.61664			955	72.76			--	--	--	--			955	18.41	955	1024			--	--	691	0.30996
--	--	--	--	--	--			591.2	0.61479			956	63.53			--	--	--	--			956	17	956	1040			--	--	691.2	0.30795
--	--	--	--	--	--			591.4	0.61241			957	74.04			--	--	--	--			957	24.46	957	1042			--	--	691.4	0.30612
--	--	--	--	--	--			591.6	0.61003			958	77.59			--	--	--	--			958	21.5	958	1039			--	--	691.6	0.30488
--	--	--	--	--	--			591.8	0.60844			959	69.87			--	--	--	--			959	18.97	959	997.5			--	--	691.8	0.30329
--	--	--	--	--	--			592	0.60527			960	73.83			--	--	--	--			960	16.4	960	992.3			--	--	692	0.30081
--	--	--	--	--	--			592.2	0.60262			961	80.88			--	--	--	--			961	16.94	961	1033			--	--	692.2	0.30004
--	--	--	--	--	--			592.4	0.59919			962	67.5			--	--	--	--			962	20.26	962	1015			--	--	692.4	0.29809
--	--	--	--	--	--			592.6	0.59681			963	65.77			--	--	--	--			963	21.78	963	1027			--	--	692.6	0.29662
--	--	--	--	--	--			592.8	0.59443			964	60.75			--	--	--	--			964	19.92	964	977.9			--	--	692.8	0.29443
--	--	--	--	--	--			593	0.59205			965	73.79			--	--	--	--			965	14.16	965	986.2			--	--	693	0.29307
--	--	--	--	--	--			593.2	0.58835			966	71.7			--	--	--	--			966	22.64	966	1021			--	--	693.2	0.29059
--	--	--	--	--	--			593.4	0.58703			967	83.19			--	--	--	--			967	17.22	967	1002			--	--	693.4	0.28953
--	--	--	--	--	--			593.6	0.58359			968	76.07			--	--	--	--			968	18.59	968	1035			--	--	693.6	0.28776
--	--	--	--	--	--			593.8	0.58174			969	79.09			--	--	--	--			969	18.59	969	1021			--	--	693.8	0.28581
--	--	--	--	--	--			594	0.57936			970	74.88			--	--	--	--			970	18.33	970	972.6			--	--	694	0.28268
--	--	--	--	--	--			594.2	0.57671			971	78.04			--	--	--	--			971	17.27	971	1006			--	--	694.2	0.2802
--	--	--	--	--	--			594.4	0.57434			972	76.37			--	--	--	--			972	21.48	972	993.8			--	--	694.4	0.27796
--	--	--	--	--	--			594.6	0.57222			973	73.74			--	--	--	--			973	20.3	973	995.1			--	--	694.6	0.27619
--	--	--	--	--	--			594.8	0.56852			974	75.08			--	--	--	--			974	20.48	974	963			--	--	694.8	0.27566
--	--	--	--	--	--			595	0.56746			975	68.47			--	--	--	--			975	18.89	975	951.8			--	--	695	0.27347
--	--	--	--	--	--			595.2	0.56508			976	71.92			--	--	--	--			976	24.43	976	999.6			--	--	695.2	0.27188
--	--	--	--	--	--			595.4	0.5635			977	66.4			--	--	--	--			977	19.69	977	996.8			--	--	695.4	0.27093
--	--	--	--	--	--			595.6	0.56032			978	63.75			--	--	--	--			978	18.58	978	977.8			--	--	695.6	0.2691
--	--	--	--	--	--			595.8	0.55794			979	65.08			--	--	--	--			979	16.45	979	986.3			--	--	695.8	0.26698
--	--	--	--	--	--			596	0.55609			980	72.4			--	--	--	--			980	17.86	980	948.3			--	--	696	0.26432
--	--	--	--	--	--			596.2	0.55266			981	79.24			--	--	--	--			981	16.32	981	951			--	--	696.2	0.26391
--	--	--	--	--	--			596.4	0.54975			982	78.62			--	--	--	--			982	17.67	982	935.2			--	--	696.4	0.26279
--	--	--	--	--	--			596.6	0.54816			983	76.47			--	--	--	--			983	19.04	983	990.8			--	--	696.6	0.2609
--	--	--	--	--	--			596.8	0.54578			984	72.18			--	--	--	--			984	21.11	984	961.7			--	--	696.8	0.25907
--	--	--	--	--	--			597	0.54314			985	63.02			--	--	--	--			985	23.27	985	965			--	--	697	0.25653
--	--	--	--	--	--			597.2	0.53996			986	83.8			--	--	--	--			986	18.91	986	959.9			--	--	697.2	0.25482
--	--	--	--	--	--			597.4	0.53732			987	85.55			--	--	--	--			987	22.07	987	981.1			--	--	697.4	0.2534
--	--	--	--	--	--			597.6	0.53468			988	78.49			--	--	--	--			988	16.57	988	985			--	--	697.6	0.25263
--	--	--	--	--	--			597.8	0.53256			989	72.37			--	--	--	--			989	24.2	989	1025			--	--	697.8	0.25163
--	--	--	--	--	--			598	0.52965			990	75.8			--	--	--	--			990	24.09	990	945.4			--	--	698	0.2495
--	--	--	--	--	--			598.2	0.52754			991	70.97			--	--	--	--			991	22.89	991	927.5			--	--	698.2	0.24307
--	--	--	--	--	--			598.4	0.52516			992	67.51			--	--	--	--			992	21.48	992	937.7			--	--	698.4	0.24242
--	--	--	--	--	--			598.6	0.52489			993	69.23			--	--	--	--			993	19.26	993	936.9			--	--	698.6	0.24136
--	--	--	--	--	--			598.8	0.52172			994	68.02			--	--	--	--			994	20.95	994	929.5			--	--	698.8	0.24059
--	--	--	--	--	--			599	0.51934			995	65			--	--	--	--			995	20.74	995	951			--	--	699	0.24041
--	--	--	--	--	--			599.2	0.5167			996	75.34			--	--	--	--			996	20.91	996	926.2			--	--	699.2	0.23911
--	--	--	--	--	--			599.4	0.51538			997	73.05			--	--	--	--			997	23.46	997	952.4			--	--	699.4	0.23953
--	--	--	--	--	--			599.6	0.5122			998	69.03			--	--	--	--			998	20.33	998	950.5			--	--	699.6	0.23752
--	--	--	--	--	--			599.8	0.5093			999	67.52			--	--	--	--			999	17.07	999	931.8			--	--	699.8	0.23557
--	--	--	--	--	--			600	0.50692			1000	69.45			--	--	--	--			1000	17.29	1000	953.9			--	--	700	0.22984
--	--	--	--	--	--			600.2	0.50507			1001	62.28			--	--	--	--			1001	15.11	1001	929.5
--	--	--	--	--	--			600.4	0.50136			1002	60.78			--	--	--	--			1002	15.98	1002	918.8
--	--	--	--	--	--			600.6	0.49925			1003	62.63			--	--	--	--			1003	21.53	1003	949.3
--	--	--	--	--	--			600.8	0.49555			1004	77.51			--	--	--	--			1004	17.53	1004	954.3
--	--	--	--	--	--			601	0.49423			1005	78.98			--	--	--	--			1005	19.22	1005	912.5
--	--	--	--	--	--			601.2	0.49132			1006	71.48			--	--	--	--			1006	17.25	1006	926.2
--	--	--	--	--	--			601.4	0.48894			1007	81.96			--	--	--	--			1007	22.09	1007	906.8
--	--	--	--	--	--			601.6	0.48656			1008	90.69			--	--	--	--			1008	22.11	1008	907.7
--	--	--	--	--	--			601.8	0.48365			1009	73.38			--	--	--	--			1009	22.36	1009	968.8
--	--	--	--	--	--			602	0.48127			1010	64.46			--	--	--	--			1010	19.47	1010	926.7
--	--	--	--	--	--			602.2	0.47916			1011	63.83			--	--	--	--			1011	14.11	1011	935.3
--	--	--	--	--	--			602.4	0.47678			1012	72.03			--	--	--	--			1012	20.04	1012	903.6
--	--	--	--	--	--			602.6	0.47572			1013	76.02			--	--	--	--			1013	21.96	1013	914.6
--	--	--	--	--	--			602.8	0.4736			1014	65.51			--	--	--	--			1014	20.38	1014	937.5
--	--	--	--	--	--			603	0.47149			1015	61.74			--	--	--	--			1015	18.53	1015	934.2
--	--	--	--	--	--			603.2	0.46884			1016	65.11			--	--	--	--			1016	16.4	1016	942.1
--	--	--	--	--	--			603.4	0.46752			1017	70.97			--	--	--	--			1017	15.58	1017	929.2
--	--	--	--	--	--			603.6	0.46488			1018	66.88			--	--	--	--			1018	22.7	1018	956.7
--	--	--	--	--	--			603.8	0.46276			1019	57.51			--	--	--	--			1019	23.21	1019	938.3
--	--	--	--	--	--			604	0.46038			1020	51.19			--	--	--	--			1020	21.39	1020	941.4
--	--	--	--	--	--			604.2	0.45906			1021	66.05			--	--	--	--			1021	19.47	1021	890.1
--	--	--	--	--	--			604.4	0.45642			1022	67.28			--	--	--	--			1022	20.8	1022	903.2
--	--	--	--	--	--			604.6	0.45483			1023	70.98			--	--	--	--			1023	19.96	1023	932.6
--	--	--	--	--	--			604.8	0.45192			1024	64.12			--	--	--	--			1024	19.92	1024	926.9
--	--	--	--	--	--			605	0.45034			1025	70.78			--	--	--	--			1025	19.94	1025	900.4
--	--	--	--	--	--			605.2	0.44849			1026	63.43			--	--	--	--			1026	15.59	1026	914.6
--	--	--	--	--	--			605.4	0.4469			1027	67.56			--	--	--	--			1027	17.95	1027	889.2
--	--	--	--	--	--			605.6	0.44505			1028	60.87			--	--	--	--			1028	16.8	1028	912.5
--	--	--	--	--	--			605.8	0.44293			1029	59.98			--	--	--	--			1029	17.63	1029	906.5
--	--	--	--	--	--			606	0.44003			1030	64.55			--	--	--	--			1030	20.1	1030	901.4
--	--	--	--	--	--			606.2	0.4387			1031	58.86			--	--	--	--			1031	24.47	1031	912.5
--	--	--	--	--	--			606.4	0.43474			1032	71.98			--	--	--	--			1032	15.7	1032	888.3
--	--	--	--	--	--			606.6	0.43315			1033	74.54			--	--	--	--			1033	19.65	1033	905
--	--	--	--	--	--			606.8	0.43077			1034	62.85			--	--	--	--			1034	17.5	1034	911.1
--	--	--	--	--	--			607	0.42892			1035	62.18			--	--	--	--			1035	20.55	1035	901.9
--	--	--	--	--	--			607.2	0.42575			1036	60.87			--	--	--	--			1036	18.33	1036	941.1
--	--	--	--	--	--			607.4	0.42496			1037	63.1			--	--	--	--			1037	15.5	1037	890.4
--	--	--	--	--	--			607.6	0.42258			1038	67.95			--	--	--	--			1038	14.65	1038	920.5
--	--	--	--	--	--			607.8	0.42125			1039	65.15			--	--	--	--			1039	18.75	1039	944.2
--	--	--	--	--	--			608	0.41861			1040	56.22			--	--	--	--			1040	22.08	1040	909.8
--	--	--	--	--	--			608.2	0.41597			1041	57.45			--	--	--	--			1041	18.11	1041	882.1
--	--	--	--	--	--			608.4	0.41253			1042	63.39			--	--	--	--			1042	20.25	1042	911
--	--	--	--	--	--			608.6	0.41121			1043	61.55			--	--	--	--			1043	20.26	1043	912.1
--	--	--	--	--	--			608.8	0.40883			1044	50.56			--	--	--	--			1044	15.82	1044	899.7
--	--	--	--	--	--			609	0.40724			1045	61.94			--	--	--	--			1045	17.19	1045	914.9
--	--	--	--	--	--			609.2	0.40407			1046	60.05			--	--	--	--			1046	17.64	1046	891.8
--	--	--	--	--	--			609.4	0.40301			1047	58.34			--	--	--	--			1047	14.09	1047	874.8
--	--	--	--	--	--			609.6	0.40116			1048	59.25			--	--	--	--			1048	10.1	1048	819.2
--	--	--	--	--	--			609.8	0.39984			1049	56.62			--	--	--	--			1049	14.95	1049	857.2
--	--	--	--	--	--			610	0.39772			1050	56.91			--	--	--	--			1050	17.54	1050	872.2
--	--	--	--	--	--			610.2	0.39561			1051	56.85			--	--	--	--			1051	19.77	1051	865.5
--	--	--	--	--	--			610.4	0.39402			1052	58.22			--	--	--	--			1052	16.26	1052	896.6
--	--	--	--	--	--			610.6	0.39297			1053	66.9			--	--	--	--			1053	11.37	1053	883.7
--	--	--	--	--	--			610.8	0.39006			1054	64.32			--	--	--	--			1054	17.68	1054	884.1
--	--	--	--	--	--			611	0.38873			1055	59.79			--	--	--	--			1055	15.88	1055	863.4
--	--	--	--	--	--			611.2	0.38662			1056	63.13			--	--	--	--			1056	21.7	1056	844.2
--	--	--	--	--	--			611.4	0.3845			1057	47.55			--	--	--	--			1057	16.01	1057	873.2
--	--	--	--	--	--			611.6	0.38239			1058	52.83			--	--	--	--			1058	24.24	1058	878.5
--	--	--	--	--	--			611.8	0.38001			1059	55.45			--	--	--	--			1059	16.2	1059	851.4
--	--	--	--	--	--			612	0.37631			1060	61.76			--	--	--	--			1060	17.83	1060	801.6
--	--	--	--	--	--			612.2	0.37472			1061	56.28			--	--	--	--			1061	20.76	1061	829.1
--	--	--	--	--	--			612.4	0.37287			1062	47.21			--	--	--	--			1062	20.67	1062	848.9
--	--	--	--	--	--			612.6	0.37102			1063	56.47			--	--	--	--			1063	15.58	1063	848.2
--	--	--	--	--	--			612.8	0.36838			1064	52.15			--	--	--	--			1064	20.73	1064	829.5
--	--	--	--	--	--			613	0.366			1065	55.93			--	--	--	--			1065	13.52	1065	883.7
--	--	--	--	--	--			613.2	0.36309			1066	62.22			--	--	--	--			1066	16.53	1066	856.6
--	--	--	--	--	--			613.4	0.36097			1067	67.42			--	--	--	--			1067	17.98	1067	840.9
--	--	--	--	--	--			613.6	0.35912			1068	54.41			--	--	--	--			1068	15.53	1068	866
--	--	--	--	--	--			613.8	0.35727			1069	58.62			--	--	--	--			1069	17.16	1069	822.3
--	--	--	--	--	--			614	0.35489			1070	63.78			--	--	--	--			1070	19.52	1070	857.3
--	--	--	--	--	--			614.2	0.35384			1071	56.99			--	--	--	--			1071	16.96	1071	851.9
--	--	--	--	--	--			614.4	0.35146			1072	58.57			--	--	--	--			1072	18.93	1072	855.3
--	--	--	--	--	--			614.6	0.34961			1073	57.24			--	--	--	--			1073	16.13	1073	853.8
--	--	--	--	--	--			614.8	0.34696			1074	58.22			--	--	--	--			1074	14.83	1074	808.3
--	--	--	--	--	--			615	0.34511			1075	57.04			--	--	--	--			1075	20.21	1075	860.7
		--	--	--	--			615.2	0.343			1076	49.48					--	--			1076	17.86	1076	834.3
		--	--	--	--			615.4	0.34141			1077	56.2					--	--			1077	16.01	1077	836.6
		--	--	--	--			615.6	0.33982			1078	50.2					--	--			1078	15.92	1078	862.1
		--	--	--	--			615.8	0.33824			1079	58.07					--	--			1079	16.95	1079	857.4
		--	--	--	--			616	0.33559			1080	56.21					--	--			1080	13.25	1080	839
		--	--	--	--			616.2	0.33427			1081	53.22					--	--			1081	16.74	1081	840.9
		--	--	--	--			616.4	0.33189			1082	61.75					--	--			1082	15.04	1082	820
		--	--	--	--			616.6	0.33004			1083	58.24					--	--			1083	15.61	1083	821.4
		--	--	--	--			616.8	0.3274			1084	54.71					--	--			1084	13.35	1084	854
		--	--	--	--			617	0.32581			1085	52.6					--	--			1085	16.06	1085	835.7
		--	--	--	--			617.2	0.32343			1086	60.99					--	--			1086	11.02	1086	827.4
		--	--	--	--			617.4	0.32237			1087	59.39					--	--			1087	15.74	1087	822.3
		--	--	--	--			617.6	0.32052			1088	55.39					--	--			1088	16.28	1088	782.3
		--	--	--	--			617.8	0.3192			1089	54.73					--	--			1089	18	1089	805
		--	--	--	--			618	0.31682			1090	59.62					--	--			1090	17.44	1090	809.2
		--	--	--	--			618.2	0.31471			1091	55.69					--	--			1091	16.86	1091	811
		--	--	--	--			618.4	0.31286			1092	49.26					--	--			1092	15.74	1092	806.9
		--	--	--	--			618.6	0.31153			1093	58.82					--	--			1093	13.33	1093	853.1
		--	--	--	--			618.8	0.30915			1094	55.36					--	--			1094	15.66	1094	826.9
		--	--	--	--			619	0.30704			1095	50.09					--	--			1095	16.34	1095	812.1
		--	--	--	--			619.2	0.30519			1096	47.77					--	--			1096	13.76	1096	825.5
		--	--	--	--			619.4	0.30334			1097	52.38					--	--			1097	15.4	1097	816.7
		--	--	--	--			619.6	0.30122			1098	47.8					--	--			1098	15.55	1098	793.5
		--	--	--	--			619.8	0.29937			1099	41.8					--	--			1099	17.43	1099	778.4
		--	--	--	--			620	0.29752			1100	53.82					--	--			1100	17.8	1100	792.1
		--	--	--	--			620.2	0.2962			1101	52.04					--	--			1101	15.68	1101	790.8
		--	--	--	--			620.4	0.29408			1102	53.03					--	--			1102	15.57	1102	802.8
		--	--	--	--			620.6	0.29223			1103	58.21					--	--			1103	16.81	1103	794.3
		--	--	--	--			620.8	0.29038			1104	55.85					--	--			1104	16.9	1104	791
		--	--	--	--			621	0.28959			1105	48.3					--	--			1105	19.14	1105	818.9
		--	--	--	--			621.2	0.28721			1106	52.25					--	--			1106	16.66	1106	826.4
		--	--	--	--			621.4	0.28562			1107	60.71					--	--			1107	15.92	1107	864.4
		--	--	--	--			621.6	0.28324			1108	53.95					--	--			1108	13.15	1108	817.1
		--	--	--	--			621.8	0.28219			1109	53.53					--	--			1109	15.69	1109	801.9
		--	--	--	--			622	0.28034			1110	50.89					--	--			1110	14.73	1110	799.1
		--	--	--	--			622.2	0.27928			1111	60.21					--	--			1111	14.05	1111	813.4
		--	--	--	--			622.4	0.2769			1112	59.7					--	--			1112	10.76	1112	799.9
		--	--	--	--			622.6	0.27558			1113	54.29					--	--			1113	11.35	1113	794.8
		--	--	--	--			622.8	0.27373			1114	50.78					--	--			1114	15.75	1114	768.9
		--	--	--	--			623	0.2724			1115	55.51					--	--			1115	15.12	1115	783.1
		--	--	--	--			623.2	0.27055			1116	54.87					--	--			1116	13.74	1116	783.3
		--	--	--	--			623.4	0.26976			1117	58.37					--	--			1117	17.73	1117	783.4
		--	--	--	--			623.6	0.26738			1118	54.68					--	--			1118	14.09	1118	783.9
		--	--	--	--			623.8	0.26579			1119	62.58					--	--			1119	14.63	1119	746.4
		--	--	--	--			624	0.26394			1120	61.98					--	--			1120	13	1120	776
		--	--	--	--			624.2	0.26289			1121	55					--	--			1121	13.15	1121	781.3
		--	--	--	--			624.4	0.26104			1122	56.54					--	--			1122	15.21	1122	789.5
		--	--	--	--			624.6	0.25918			1123	52.97					--	--			1123	14.58	1123	740.9
		--	--	--	--			624.8	0.25733			1124	60.54					--	--			1124	15.53	1124	763.1
		--	--	--	--			625	0.25601			1125	56.4					--	--			1125	14.78	1125	778.4
		--	--	--	--			625.2	0.25363			1126	54.21					--	--			1126	13.42	1126	782.1
		--	--	--	--			625.4	0.25284			1127	56.12					--	--			1127	14.35	1127	778
		--	--	--	--			625.6	0.25109			1128	54.77					--	--			1128	15.77	1128	768.4
		--	--	--	--			625.8	0.24964			1129	61.51					--	--			1129	15.01	1129	788.9
		--	--	--	--			626	0.24768			1130	48.55					--	--			1130	18.67	1130	778.3
		--	--	--	--			626.2	0.24639			1131	58.52					--	--			1131	14.09	1131	768.4
		--	--	--	--			626.4	0.24443			1132	52.5					--	--			1132	18.79	1132	751.8
		--	--	--	--			626.6	0.24314			1133	48.78					--	--			1133	19.59	1133	799.7
		--	--	--	--			626.8	0.24126			1134	48.62					--	--			1134	13.84	1134	769.8
		--	--	--	--			627	0.23975			1135	44.57					--	--			1135	15.31	1135	773.1
		--	--	--	--			627.2	0.23822			1136	51.87					--	--			1136	15.31	1136	761.7
		--	--	--	--			627.4	0.23661			1137	56.56					--	--			1137	13.55	1137	762.9
		--	--	--	--			627.6	0.23476			1138	50.66					--	--			1138	15.05	1138	741.9
		--	--	--	--			627.8	0.2337			1139	52.13					--	--			1139	11.41	1139	748.2
		--	--	--	--			628	0.23187			1140	51.26					--	--			1140	13.47	1140	789.1
		--	--	--	--			628.2	0.23026			1141	54.16					--	--			1141	14.48	1141	778.7
		--	--	--	--			628.4	0.22899			1142	51.13					--	--			1142	16.87	1142	736.3
		--	--	--	--			628.6	0.22807			1143	51.6					--	--			1143	14.72	1143	742.5
		--	--	--	--			628.8	0.22595			1144	55.66					--	--			1144	13.86	1144	737
		--	--	--	--			629	0.22516			1145	49.08					--	--			1145	11.74	1145	755.2
		--	--	--	--			629.2	0.2236			1146	44.48					--	--			1146	14.55	1146	761.9
		--	--	--	--			629.4	0.22206			1147	47.58					--	--			1147	15.04	1147	758.7
		--	--	--	--			629.6	0.2199			1148	42.73					--	--			1148	14.42	1148	785
		--	--	--	--			629.8	0.21836			1149	52.17					--	--			1149	11.7	1149	768.1
		--	--	--	--			630	0.2168			1150	45					--	--			1150	13.19	1150	756.4
		--	--	--	--			630.2	0.21601			1151	42.65					--	--			1151	21.12	1151	742.7
		--	--	--	--			630.4	0.21479			1152	40.58					--	--			1152	14.26	1152	728.4
		--	--	--	--			630.6	0.21329			1153	42.59					--	--			1153	18.15	1153	741.2
		--	--	--	--			630.8	0.21141			1154	51.72					--	--			1154	16.56	1154	724.4
		--	--	--	--			631	0.20993			1155	43.86					--	--			1155	12.23	1155	765.1
		--	--	--	--			631.2	0.20863			1156	41.17					--	--			1156	18.16	1156	735.3
		--	--	--	--			631.4	0.20787			1157	37.26					--	--			1157	17.42	1157	733.8
		--	--	--	--			631.6	0.20607			1158	42.29					--	--			1158	15.19	1158	733.8
		--	--	--	--			631.8	0.20499			1159	42.25					--	--			1159	12.96	1159	735.4
		--	--	--	--			632	0.20356			1160	45.61					--	--			1160	17.93	1160	742.4
		--	--	--	--			632.2	0.20311			1161	46.16					--	--			1161	13.64	1161	721
		--	--	--	--			632.4	0.20091			1162	43.62					--	--			1162	12.25	1162	736.6
		--	--	--	--			632.6	0.19883			1163	44.29					--	--			1163	13.66	1163	739.9
		--	--	--	--			632.8	0.19742			1164	45.22					--	--			1164	15.61	1164	756.4
		--	--	--	--			633	0.19539			1165	45.09					--	--			1165	17.49	1165	724.9
		--	--	--	--			633.2	0.19393			1166	43.12					--	--			1166	13.57	1166	731.3
		--	--	--	--			633.4	0.19256			1167	44					--	--			1167	9.745	1167	743.7
		--	--	--	--			633.6	0.19148			1168	43.43					--	--			1168	10.6	1168	744.7
		--	--	--	--			633.8	0.19081			1169	47.83					--	--			1169	11.72	1169	730.5
		--	--	--	--			634	0.1896			1170	43.58					--	--			1170	14.14	1170	732.1
		--	--	--	--			634.2	0.18854			1171	49.91					--	--			1171	12.57	1171	729.1
		--	--	--	--			634.4	0.1865			1172	55.52					--	--			1172	12.36	1172	727.7
		--	--	--	--			634.6	0.18539			1173	49.91					--	--			1173	12.81	1173	720.3
		--	--	--	--			634.8	0.18381			1174	45.33					--	--			1174	12.54	1174	731.7
		--	--	--	--			635	0.18291			1175	42.96					--	--			1175	10.73	1175	706.9
		--	--	--	--			635.2	0.18143			1176	38.35					--	--			1176	17.75	1176	722.3
		--	--	--	--			635.4	0.18003			1177	44.91					--	--			1177	16.72	1177	702.1
		--	--	--	--			635.6	0.17833			1178	55.35					--	--			1178	12.5	1178	686.9
		--	--	--	--			635.8	0.17741			1179	48.65					--	--			1179	13.13	1179	716.9
		--	--	--	--			636	0.17651			1180	48.01					--	--			1180	15.95	1180	720.2
		--	--	--	--			636.2	0.17559			1181	42.34					--	--			1181	18.91	1181	728.5
		--	--	--	--			636.4	0.17344			1182	41.72					--	--			1182	14.29	1182	733.7
		--	--	--	--			636.6	0.17194			1183	44.06					--	--			1183	12.59	1183	719.7
		--	--	--	--			636.8	0.16985			1184	40.03					--	--			1184	16.74	1184	704
		--	--	--	--			637	0.1694			1185	43.95					--	--			1185	8.468	1185	721.4
		--	--	--	--			637.2	0.16839			1186	45.75					--	--			1186	16.29	1186	728.7
		--	--	--	--			637.4	0.16781			1187	51.64					--	--			1187	11.99	1187	713
		--	--	--	--			637.6	0.16652			1188	46.95					--	--			1188	17.76	1188	701.7
		--	--	--	--			637.8	0.16527			1189	51.76					--	--			1189	16.16	1189	667.2
		--	--	--	--			638	0.16453			1190	46.86					--	--			1190	14.68	1190	716.7
		--	--	--	--			638.2	0.16422			1191	48.88					--	--			1191	14.12	1191	695.5
		--	--	--	--			638.4	0.16292			1192	52.46					--	--			1192	12.76	1192	703.8
		--	--	--	--			638.6	0.16176			1193	50.2					--	--			1193	9.647	1193	735.5
		--	--	--	--			638.8	0.16049			1194	37.79					--	--			1194	14.27	1194	714.8
		--	--	--	--			639	0.15951			1195	44.79					--	--			1195	13.28	1195	712.1
		--	--	--	--			639.2	0.15848			1196	44.9					--	--			1196	14.65	1196	690.4
		--	--	--	--			639.4	0.15763			1197	49.23					--	--			1197	11.21	1197	673.9
		--	--	--	--			639.6	0.1561			1198	49.03					--	--			1198	12.33	1198	670
		--	--	--	--			639.8	0.15525			1199	50.16					--	--			1199	10.91	1199	684.9
		--	--	--	--			640	0.15375			1200	46.18					--	--			1200	15.25	1200	681.8
		--	--	--	--			640.2	0.15253			1201	48.46					--	--			1201	13.41	1201	677
		--	--	--	--			640.4	0.15153			1202	58.6					--	--			1202	11.63	1202	687.9
		--	--	--	--			640.6	0.15087			1203	46.74					--	--			1203	12.31	1203	683.1
		--	--	--	--			640.8	0.14981			1204	47.31					--	--			1204	13.56	1204	691.6
		--	--	--	--			641	0.14915			1205	50.67					--	--			1205	14.02	1205	693.4
		--	--	--	--			641.2	0.14806			1206	38.85					--	--			1206	12.46	1206	705
		--	--	--	--			641.4	0.14759			1207	42.36					--	--			1207	13.78	1207	657.5
		--	--	--	--			641.6	0.14648			1208	41.71					--	--			1208	10.87	1208	688.3
		--	--	--	--			641.8	0.14552			1209	43.99					--	--			1209	13.74	1209	704.4
		--	--	--	--			642	0.14415			1210	42.29					--	--			1210	13.36	1210	661.5
		--	--	--	--			642.2	0.14336			1211	42.91					--	--			1211	9.231	1211	654.1
		--	--	--	--			642.4	0.14227			1212	43.33					--	--			1212	9.363	1212	678.4
		--	--	--	--			642.6	0.14108			1213	45.68					--	--			1213	13.96	1213	689.7
		--	--	--	--			642.8	0.13989			1214	42.94					--	--			1214	14.44	1214	678.6
		--	--	--	--			643	0.13881			1215	35.91					--	--			1215	12.95	1215	663.8
		--	--	--	--			643.2	0.13754			1216	39.05					--	--			1216	14.33	1216	686.8
		--	--	--	--			643.4	0.13627			1217	37.75					--	--			1217	14.32	1217	683.3
		--	--	--	--			643.6	0.135			1218	40.93					--	--			1218	13.21	1218	665.8
		--	--	--	--			643.8	0.13424			1219	44.21					--	--			1219	14.04	1219	649.8
		--	--	--	--			644	0.13318			1220	41.29					--	--			1220	17.5	1220	680.7
		--	--	--	--			644.2	0.13241			1221	37.1					--	--			1221	13.23	1221	675.1
		--	--	--	--			644.4	0.13127			1222	44.27					--	--			1222	11.41	1222	634.4
		--	--	--	--			644.6	0.13075			1223	37.55					--	--			1223	8.054	1223	657.1
		--	--	--	--			644.8	0.12905			1224	34.13					--	--			1224	8.899	1224	688.2
		--	--	--	--			645	0.12794			1225	32.73					--	--			1225	9.206	1225	690.4
		--	--	--	--			645.2	0.12681			1226	42.55					--	--			1226	11.77	1226	695.5
		--	--	--	--			645.4	0.12609			1227	41.62					--	--			1227	18.79	1227	692.8
		--	--	--	--			645.6	0.12464			1228	44.66					--	--			1228	14.68	1228	669.1
		--	--	--	--			645.8	0.12395			1229	42.66					--	--			1229	10.41	1229	693.6
		--	--	--	--			646	0.1231			1230	49.21					--	--			1230	9.116	1230	646.1
		--	--	--	--			646.2	0.12213			1231	41.87					--	--			1231	10.38	1231	663.5
		--	--	--	--			646.4	0.12104			1232	38.88					--	--			1232	10.74	1232	634.7
		--	--	--	--			646.6	0.1208			1233	42.25					--	--			1233	11.24	1233	647.8
		--	--	--	--			646.8	0.1194			1234	47.06					--	--			1234	10.76	1234	651.1
		--	--	--	--			647	0.11909			1235	40.37					--	--			1235	14.19	1235	634.2
		--	--	--	--			647.2	0.11618			1236	42.75					--	--			1236	13.35	1236	656.4
		--	--	--	--			647.4	0.11557			1237	44.49					--	--			1237	15.32	1237	625
		--	--	--	--			647.6	0.11464			1238	43.05					--	--			1238	14.05	1238	650.7
		--	--	--	--			647.8	0.11406			1239	37.58					--	--			1239	14.07	1239	649.9
		--	--	--	--			648	0.11314			1240	35.4					--	--			1240	12.63	1240	670.6
		--	--	--	--			648.2	0.11248			1241	37.24					--	--			1241	17.28	1241	678.6
		--	--	--	--			648.4	0.11139			1242	38.07					--	--			1242	12.51	1242	657.5
		--	--	--	--			648.6	0.11131			1243	32.64					--	--			1243	11.7	1243	672.2
		--	--	--	--			648.8	0.11068			1244	35.07					--	--			1244	15.12	1244	650.6
		--	--	--	--			649	0.11018			1245	38.77					--	--			1245	11.89	1245	638.1
		--	--	--	--			649.2	0.10975			1246	40.15					--	--			1246	12.28	1246	650.4
		--	--	--	--			649.4	0.10936			1247	36.74					--	--			1247	14.5	1247	638.2
		--	--	--	--			649.6	0.10692			1248	32.39					--	--			1248	13.66	1248	639
		--	--	--	--			649.8	0.10706			1249	33.19					--	--			1249	15.83	1249	640.4
		--	--	--	--			650	0.10642			1250	41.27					--	--			1250	13.97	1250	638.3
		--	--									1251	46.31					--	--			1251	12.65	1251	657.7
		--	--									1252	41.2					--	--			1252	11.96	1252	647.7
		--	--									1253	36.34					--	--			1253	11.64	1253	661.6
		--	--									1254	41.35					--	--			1254	11.87	1254	615.9
		--	--									1255	45.23					--	--			1255	13.43	1255	630.5
		--	--									1256	40.55					--	--			1256	16.87	1256	657.6
		--	--									1257	37.18					--	--			1257	13.87	1257	648.6
		--	--									1258	36.26					--	--			1258	13.8	1258	614.4
		--	--									1259	33.16					--	--			1259	11.86	1259	647.2
		--	--									1260	39.72					--	--			1260	9.443	1260	645.6
		--	--									1261	39.49					--	--			1261	8.38	1261	639.7
		--	--									1262	32.72					--	--			1262	13.44	1262	646.5
		--	--									1263	40.01					--	--			1263	11.41	1263	650.1
		--	--									1264	35.95					--	--			1264	13.64	1264	633.3
		--	--									1265	37.73					--	--			1265	11.29	1265	648.2
		--	--									1266	37.61					--	--			1266	11.42	1266	600.8
		--	--									1267	46.11					--	--			1267	10.73	1267	623.2
		--	--									1268	38.01					--	--			1268	12.76	1268	639.1
		--	--									1269	40.98					--	--			1269	13.15	1269	657.6
		--	--									1270	41.72					--	--			1270	15.52	1270	619
		--	--									1271	39.09					--	--			1271	14.25	1271	619.3
		--	--									1272	39.85					--	--			1272	14.26	1272	614
		--	--									1273	36.08					--	--			1273	9.507	1273	624.9
		--	--									1274	35.15					--	--			1274	8.81	1274	599.2
		--	--									1275	34.72					--	--			1275	8.744	1275	587.9
		--	--									1276	37.1					--	--			1276	10.79	1276	639.2
		--	--									1277	35.74					--	--			1277	13.7	1277	615.1
		--	--									1278	43.94					--	--			1278	13.3	1278	614.1
		--	--									1279	41.5					--	--			1279	12.54	1279	615.9
		--	--									1280	37.03					--	--			1280	12.11	1280	603.9
		--	--									1281	34.69					--	--			1281	11.02	1281	616.1
		--	--									1282	46.85					--	--			1282	14.36	1282	619.7
		--	--									1283	35.65					--	--			1283	12.56	1283	591.2
		--	--									1284	34.53					--	--			1284	12.38	1284	604.9
		--	--									1285	36.61					--	--			1285	10.42	1285	629.2
		--	--									1286	42.39					--	--			1286	14.42	1286	588.5
		--	--									1287	39.98					--	--			1287	13.62	1287	599.4
		--	--									1288	33.54					--	--			1288	11.69	1288	603.5
		--	--									1289	40.83					--	--			1289	13.95	1289	616.1
		--	--									1290	40.62					--	--			1290	13.79	1290	600.6
		--	--									1291	39.89					--	--			1291	12.97	1291	618.5
		--	--									1292	38.98					--	--			1292	8.639	1292	619.6
		--	--									1293	37.47					--	--			1293	11.07	1293	640.5
		--	--									1294	41.12					--	--			1294	11.3	1294	618.8
		--	--									1295	38.27					--	--			1295	7.752	1295	608.3
		--	--									1296	32.6					--	--			1296	11.51	1296	618.9
		--	--									1297	35.29					--	--			1297	11.44	1297	606.6
		--	--									1298	39.48					--	--			1298	10.41	1298	642.1
		--	--									1299	40.58					--	--			1299	11.46	1299	591.3
		--	--									1300	36.04					--	--			1300	10.46	1300	613.4
		--	--									1301	38.73					--	--			1301	10.39	1301	609.2					--	--
		--	--									1302	33.22					--	--			1302	11.03	1302	609.4					--	--
		--	--									1303	40.18					--	--			1303	10.03	1303	607.5					--	--
		--	--									1304	34.6					--	--			1304	13.68	1304	600.1					--	--
		--	--									1305	32.08					--	--			1305	10.23	1305	603.1					--	--
		--	--									1306	33.37					--	--			1306	11.82	1306	589.3					--	--
		--	--									1307	39.28					--	--			1307	13.41	1307	582.9					--	--
		--	--									1308	42.49					--	--			1308	20.18	1308	598.4					--	--
		--	--									1309	37.19					--	--			1309	12.94	1309	573.8					--	--
		--	--									1310	36.94					--	--			1310	10.13	1310	595.1					--	--
		--	--									1311	33.82					--	--			1311	9.505	1311	598					--	--
		--	--									1312	30.31					--	--			1312	7.491	1312	575					--	--
		--	--									1313	33.92					--	--			1313	6.819	1313	579.5					--	--
		--	--									1314	29.45					--	--			1314	5.723	1314	588.1					--	--
		--	--									1315	26.37					--	--			1315	7.971	1315	583.4					--	--
		--	--									1316	30.34					--	--			1316	11.26	1316	590.8					--	--
		--	--									1317	31.18					--	--			1317	14.15	1317	597.8					--	--
		--	--									1318	30.36					--	--			1318	14.12	1318	594.2					--	--
		--	--									1319	27.73					--	--			1319	14.32	1319	589.9					--	--
		--	--									1320	28.45					--	--			1320	12.82	1320	573.1					--	--
		--	--									1321	39.35					--	--			1321	12.56	1321	571.9					--	--
		--	--									1322	34.26					--	--			1322	13.63	1322	565.7					--	--
		--	--									1323	33.24					--	--			1323	9.528	1323	561.2					--	--
		--	--									1324	33.2					--	--			1324	16.25	1324	556.9					--	--
		--	--									1325	24.2					--	--			1325	11.47	1325	589.2					--	--
		--	--									1326	30.16					--	--			1326	11.04	1326	599.6					--	--
		--	--									1327	32.66					--	--			1327	13.46	1327	568.8					--	--
		--	--									1328	33.74					--	--			1328	18.8	1328	566.8					--	--
		--	--									1329	37.31					--	--			1329	14.73	1329	564					--	--
		--	--									1330	29.36					--	--			1330	10.95	1330	573.1					--	--
		--	--									1331	29.11					--	--			1331	11.15	1331	549.2					--	--
		--	--									1332	35.02					--	--			1332	8.421	1332	566.9					--	--
		--	--									1333	36.67					--	--			1333	11.82	1333	582					--	--
		--	--									1334	26.19					--	--			1334	15.2	1334	560.5					--	--
		--	--									1335	31.68					--	--			1335	9.643	1335	543.6					--	--
		--	--									1336	35.15					--	--			1336	11.44	1336	553.6					--	--
		--	--									1337	34.21					--	--			1337	9.038	1337	545.1					--	--
		--	--									1338	32.45					--	--			1338	11.64	1338	557.4					--	--
		--	--									1339	32.04					--	--			1339	14.81	1339	594.4					--	--
		--	--									1340	36.23					--	--			1340	10.54	1340	549.7					--	--
		--	--									1341	31.88					--	--			1341	10.19	1341	528					--	--
		--	--									1342	30.65					--	--			1342	12.61	1342	538.6					--	--
		--	--									1343	33.63					--	--			1343	10.95	1343	549.7					--	--
		--	--									1344	34.67					--	--			1344	11.63	1344	586.1					--	--
		--	--									1345	29.92					--	--			1345	11.2	1345	569.5					--	--
		--	--									1346	31.86					--	--			1346	9.9	1346	564					--	--
		--	--									1347	26.83					--	--			1347	9.372	1347	532.9					--	--
		--	--									1348	23.17					--	--			1348	6.635	1348	557.4					--	--
		--	--									1349	30.15					--	--			1349	7.304	1349	536					--	--
		--	--									1350	30.66					--	--			1350	9.397	1350	547.6					--	--
		--	--									1351	29.81					--	--			1351	10.2	1351	555					--	--
		--	--									1352	32.42					--	--			1352	11.55	1352	549.9					--	--
		--	--									1353	31.82					--	--			1353	11.84	1353	544					--	--
		--	--									1354	23.78					--	--			1354	9.517	1354	537.7					--	--
		--	--									1355	32.04					--	--			1355	9.698	1355	544.1					--	--
		--	--									1356	33.6					--	--			1356	6.024	1356	562.1					--	--
		--	--									1357	28.69					--	--			1357	9.89	1357	562.4					--	--
		--	--									1358	27.75					--	--			1358	8.916	1358	552.9					--	--
		--	--									1359	26.72					--	--			1359	10.18	1359	528					--	--
		--	--									1360	26.89					--	--			1360	11.08	1360	557.2					--	--
		--	--									1361	36.81					--	--			1361	8.47	1361	545.3					--	--
		--	--									1362	28.23					--	--			1362	7.785	1362	530.8					--	--
		--	--									1363	30.33					--	--			1363	8.978	1363	514.4					--	--
		--	--									1364	28.21					--	--			1364	6.817	1364	555.7					--	--
		--	--									1365	32.39					--	--			1365	8.123	1365	555.7					--	--
		--	--									1366	31.49					--	--			1366	8.777	1366	534.1					--	--
		--	--									1367	28.17					--	--			1367	8.625	1367	518.9					--	--
		--	--									1368	31.18					--	--			1368	9.57	1368	547.3					--	--
		--	--									1369	31.31					--	--			1369	11.43	1369	561.6					--	--
		--	--									1370	27.86					--	--			1370	10.3	1370	545.6					--	--
		--	--									1371	28.46					--	--			1371	9.736	1371	555.3					--	--
		--	--									1372	28.95					--	--			1372	9.489	1372	548					--	--
		--	--									1373	29.2					--	--			1373	8.662	1373	533.4					--	--
		--	--									1374	29.82					--	--			1374	8.925	1374	535.2					--	--
		--	--									1375	30.07					--	--			1375	10.68	1375	528.7					--	--
		--	--									1376	33.25					--	--			1376	12.73	1376	550.7					--	--
		--	--									1377	24.02					--	--			1377	10.12	1377	520.9					--	--
		--	--									1378	29.94					--	--			1378	10.81	1378	544.3					--	--
		--	--									1379	26.49					--	--			1379	6.421	1379	562					--	--
		--	--									1380	28.55					--	--			1380	8.544	1380	523					--	--
		--	--									1381	26.26					--	--			1381	9.619	1381	545.6					--	--
		--	--									1382	29.41					--	--			1382	9.976	1382	538					--	--
		--	--									1383	29.88					--	--			1383	14.25	1383	495.2					--	--
		--	--									1384	31.98					--	--			1384	9.836	1384	505.7					--	--
		--	--									1385	25.47					--	--			1385	9.901	1385	516.8					--	--
		--	--									1386	32.58					--	--			1386	9.003	1386	535.4					--	--
		--	--									1387	32.44					--	--			1387	7.927	1387	522.4					--	--
		--	--									1388	27.2					--	--			1388	12.26	1388	519					--	--
		--	--									1389	28.78					--	--			1389	6.868	1389	513.2					--	--
		--	--									1390	23.01					--	--			1390	10.97	1390	519.3					--	--
		--	--									1391	27.37					--	--			1391	12.96	1391	500					--	--
		--	--									1392	28.08					--	--			1392	9.151	1392	510.6					--	--
		--	--									1393	25.99					--	--			1393	10.05	1393	552.2					--	--
		--	--									1394	25.06					--	--			1394	12.51	1394	530.8					--	--
		--	--									1395	30					--	--			1395	10.18	1395	533.6					--	--
		--	--									1396	32.15					--	--			1396	9.534	1396	507.5					--	--
		--	--									1397	29.54					--	--			1397	10.09	1397	524.8					--	--
		--	--									1398	25.97					--	--			1398	9.646	1398	518.9					--	--
		--	--									1399	29.1					--	--			1399	11.12	1399	502.4					--	--
		--	--									1400	18.53					--	--			1400	9.535	1400	506.9					--	--
		--	--									1401	23.17					--	--			1401	12.38	1401	495.7					--	--
		--	--									1402	20.73					--	--			1402	9.348	1402	540.4					--	--
		--	--									1403	25.67					--	--			1403	7.813	1403	548.4					--	--
		--	--									1404	27.94					--	--			1404	6.006	1404	505.2					--	--
		--	--									1405	21.67					--	--			1405	10.91	1405	526.9					--	--
		--	--									1406	27.31					--	--			1406	13.27	1406	519.1					--	--
		--	--									1407	29.98					--	--			1407	11.54	1407	536.5					--	--
		--	--									1408	22.93					--	--			1408	9.277	1408	500.1					--	--
		--	--									1409	24.61					--	--			1409	11.03	1409	488.9					--	--
		--	--									1410	25.57					--	--			1410	7.352	1410	495.1					--	--
		--	--									1411	21.29					--	--			1411	8.757	1411	489.1					--	--
		--	--									1412	26					--	--			1412	12.54	1412	521.3					--	--
		--	--									1413	21.87					--	--			1413	10.59	1413	512.3					--	--
		--	--									1414	34.06					--	--			1414	9.726	1414	525.9					--	--
		--	--									1415	27.47					--	--			1415	8.344	1415	492.5					--	--
		--	--									1416	27.27					--	--			1416	9.578	1416	498.4					--	--
		--	--									1417	25.9					--	--			1417	11.51	1417	490.1					--	--
		--	--									1418	21.59					--	--			1418	11.64	1418	494.9					--	--
		--	--									1419	23.6					--	--			1419	9.069	1419	501.9					--	--
		--	--									1420	24.96					--	--			1420	10.47	1420	488.8					--	--
		--	--									1421	27.59					--	--			1421	11.34	1421	519.2					--	--
		--	--									1422	28.78					--	--			1422	10.21	1422	486.4					--	--
		--	--									1423	31.85					--	--			1423	13.01	1423	485.4					--	--
		--	--									1424	22.4					--	--			1424	12.63	1424	482.8					--	--
		--	--									1425	27.96					--	--			1425	11.19	1425	486					--	--
		--	--									1426	26.03					--	--			1426	7.977	1426	484.6					--	--
		--	--									1427	25.07					--	--			1427	10.83	1427	474.5					--	--
		--	--									1428	21.81					--	--			1428	7.536	1428	487.9					--	--
		--	--									1429	27.82					--	--			1429	9.298	1429	479.8					--	--
		--	--									1430	25.65					--	--			1430	8.922	1430	472.8					--	--
		--	--									1431	23					--	--			1431	6.544	1431	501.7					--	--
		--	--									1432	21.75					--	--			1432	7.014	1432	486.9					--	--
		--	--									1433	25.52					--	--			1433	7.335	1433	489.4					--	--
		--	--									1434	30.28					--	--			1434	6.293	1434	500.9					--	--
		--	--									1435	29.27					--	--			1435	11.16	1435	487.8					--	--
		--	--									1436	28.44					--	--			1436	8.857	1436	503.2					--	--
		--	--									1437	27.72					--	--			1437	8.874	1437	490.1					--	--
		--	--									1438	25.19					--	--			1438	11.13	1438	487.3					--	--
		--	--									1439	24.33					--	--			1439	9.545	1439	471.3					--	--
		--	--									1440	27.23					--	--			1440	12.53	1440	477.2					--	--
		--	--									1441	27.19					--	--			1441	12.76	1441	478.5					--	--
		--	--									1442	29.78					--	--			1442	10.3	1442	500.2					--	--
		--	--									1443	23.8					--	--			1443	9.676	1443	517.3					--	--
		--	--									1444	25.93					--	--			1444	10.32	1444	482.6					--	--
		--	--									1445	20.44					--	--			1445	8.078	1445	497.7					--	--
		--	--									1446	26.71					--	--			1446	5.836	1446	478.4					--	--
		--	--									1447	26.03					--	--			1447	8.858	1447	481.6					--	--
		--	--									1448	20.66					--	--			1448	9.827	1448	477.8					--	--
		--	--									1449	26.05					--	--			1449	6.824	1449	502.7					--	--
		--	--									1450	27.57					--	--			1450	10.54	1450	473.3					--	--
		--	--									1451	25.48					--	--			1451	6.779	1451	461.1					--	--
		--	--									1452	29.68					--	--			1452	8.343	1452	467.5					--	--
		--	--									1453	25.02					--	--			1453	7.873	1453	474.6					--	--
		--	--									1454	22.7					--	--			1454	8.356	1454	470.9					--	--
		--	--									1455	24.45					--	--			1455	10.65	1455	459.9					--	--
		--	--									1456	19.39					--	--			1456	8.207	1456	483.4					--	--
		--	--									1457	21.18					--	--			1457	7.072	1457	458.9					--	--
		--	--									1458	30.85					--	--			1458	7.677	1458	448.2					--	--
		--	--									1459	27.48					--	--			1459	9.536	1459	468.5					--	--
		--	--									1460	28.3					--	--			1460	7.296	1460	476.2					--	--
		--	--									1461	20.63					--	--			1461	7.348	1461	450.5					--	--
		--	--									1462	20.74					--	--			1462	10.65	1462	471.8					--	--
		--	--									1463	27.35					--	--			1463	11.39	1463	468.2					--	--
		--	--									1464	23.58					--	--			1464	9.308	1464	447					--	--
		--	--									1465	20.86					--	--			1465	6.778	1465	481.5					--	--
		--	--									1466	24.14					--	--			1466	10.18	1466	469.4					--	--
		--	--									1467	23.32					--	--			1467	9.19	1467	472.6					--	--
		--	--									1468	26.68					--	--			1468	8.816	1468	453.2					--	--
		--	--									1469	23.03					--	--			1469	13.68	1469	456					--	--
		--	--									1470	25.69					--	--			1470	13.67	1470	440.1					--	--
		--	--									1471	27.22					--	--			1471	10.1	1471	467.5					--	--
		--	--									1472	28.18					--	--			1472	8.552	1472	472.8					--	--
		--	--									1473	26.46					--	--			1473	10.15	1473	480.2					--	--
		--	--									1474	29.71					--	--			1474	13.05	1474	462.4					--	--
		--	--									1475	26.49					--	--			1475	8.087	1475	468.7					--	--
		--	--									1476	19.45					--	--			1476	7.137	1476	469.9					--	--
		--	--									1477	20.47					--	--			1477	8.193	1477	445					--	--
		--	--									1478	25.52					--	--			1478	14.19	1478	432.3					--	--
		--	--									1479	28.66					--	--			1479	9.809	1479	427.6					--	--
		--	--									1480	24.34					--	--			1480	10.27	1480	433.4					--	--
		--	--									1481	20.35					--	--			1481	10.42	1481	431.3					--	--
		--	--									1482	21.5					--	--			1482	13.95	1482	471.9					--	--
		--	--									1483	17.33					--	--			1483	10.26	1483	455					--	--
		--	--									1484	19.47					--	--			1484	10.03	1484	463.7					--	--
		--	--									1485	18.58					--	--			1485	7.882	1485	467.8					--	--
		--	--									1486	29.25					--	--			1486	7.883	1486	457.9					--	--
		--	--									1487	26.68					--	--			1487	8.224	1487	453.2					--	--
		--	--									1488	22.91					--	--			1488	8.236	1488	443.7					--	--
		--	--									1489	25.51					--	--			1489	8.241	1489	450					--	--
		--	--									1490	22.86					--	--			1490	10.69	1490	442					--	--
		--	--									1491	22.1					--	--			1491	8.344	1491	448.4					--	--
		--	--									1492	23.29					--	--			1492	5.676	1492	458.6					--	--
		--	--									1493	20.07					--	--			1493	9.161	1493	471					--	--
		--	--									1494	16.29					--	--			1494	13.02	1494	442					--	--
		--	--									1495	21.75					--	--			1495	10.45	1495	448.2					--	--
		--	--									1496	22.15					--	--			1496	10.52	1496	456.9					--	--
		--	--									1497	19.17					--	--			1497	10.21	1497	455.5					--	--
		--	--									1498	21.07					--	--			1498	11.43	1498	470					--	--
		--	--									1499	17.95					--	--			1499	9.68	1499	421.3					--	--
		--	--									1500	19.31					--	--			1500	9.703	1500	460					--	--
												1501	22.29									1501	6.536	1501	446.8
												1502	18.47									1502	10.21	1502	455.4
												1503	18.77									1503	7.836	1503	445.4
												1504	21.07									1504	7.964	1504	448.4
												1505	22.39									1505	10.12	1505	416.5
												1506	20.73									1506	7.749	1506	428.8
												1507	22.68									1507	5.932	1507	441
												1508	19.06									1508	9.788	1508	446.4
												1509	17.86									1509	6.646	1509	447.6
												1510	21.8									1510	8.115	1510	440.7
												1511	26.36									1511	5.073	1511	429.7
												1512	23.97									1512	6.004	1512	458.2
												1513	21.46									1513	7.686	1513	445.8
												1514	22.46									1514	7.268	1514	456.7
												1515	22.92									1515	6.046	1515	449.5
												1516	21.8									1516	5.927	1516	436.8
												1517	26.41									1517	7.157	1517	425
												1518	24.24									1518	9.632	1518	429.1
												1519	22.63									1519	8.461	1519	433.1
												1520	21.94									1520	8.529	1520	425.3
												1521	21.69									1521	9.797	1521	414.4
												1522	21.22									1522	9.288	1522	416.6
												1523	28.14									1523	8.363	1523	431.6
												1524	20.42									1524	9.439	1524	417.4
												1525	27.35									1525	6.558	1525	442.9
												1526	24.83									1526	7.119	1526	437.8
												1527	21.61									1527	5.64	1527	430.6
												1528	20.17									1528	6.661	1528	429.4
												1529	19.66									1529	9.52	1529	432.2
												1530	21.05									1530	10.16	1530	425.5
												1531	25.13									1531	9.51	1531	412.4
												1532	20.48									1532	9.38	1532	437.3
												1533	21.37									1533	11.37	1533	429.5
												1534	26.34									1534	7.872	1534	416.5
												1535	20.97									1535	10.02	1535	427.1
												1536	22.87									1536	7.396	1536	408.2
												1537	19.64									1537	5.892	1537	404.3
												1538	17.73									1538	6.972	1538	404
												1539	19.57									1539	12.83	1539	406.6
												1540	19.28									1540	8.345	1540	408.8
												1541	22.91									1541	6.3	1541	388.3
												1542	20.81									1542	6.688	1542	440.6
												1543	23.96									1543	6.908	1543	419.6
												1544	23.55									1544	7.136	1544	422.1
												1545	20.71									1545	7.692	1545	421.6
												1546	23.36									1546	5.597	1546	399.3
												1547	20.32									1547	4.389	1547	415.6
												1548	20.72									1548	6.381	1548	422.3
												1549	17.29									1549	6.495	1549	417.3
												1550	21.87									1550	10.51	1550	447.8
												1551	24.17									1551	9.262	1551	403.3
												1552	20.71									1552	8.28	1552	388
												1553	17.57									1553	10.75	1553	428.1
												1554	15.4									1554	8.922	1554	427.9
												1555	22.7									1555	7.714	1555	422.4
												1556	22.85									1556	8.09	1556	405.9
												1557	24.46									1557	10.89	1557	387.5
												1558	21.95									1558	10.19	1558	381.7
												1559	19.03									1559	9.426	1559	402.4
												1560	21.12									1560	6.689	1560	410
												1561	19.7									1561	4.888	1561	424.8
												1562	18.2									1562	6.488	1562	409.5
												1563	21.56									1563	7.619	1563	406.4
												1564	21.3									1564	7.006	1564	385.8
												1565	16.53									1565	10.15	1565	399
												1566	18.75									1566	10.82	1566	411
												1567	17.14									1567	8.796	1567	401.7
												1568	14.56									1568	6.635	1568	400.1
												1569	21.82									1569	7.793	1569	409.8
												1570	18.94									1570	4.754	1570	414.8
												1571	15.26									1571	5.636	1571	419.9
												1572	20.72									1572	8.398	1572	403.9
												1573	17.39									1573	7.982	1573	408
												1574	18.1									1574	7.688	1574	409.7
												1575	19.05									1575	8.744	1575	411.8
												1576	23.02									1576	8.342	1576	404.3
												1577	21.12									1577	10.2	1577	387.8
												1578	17.31									1578	8.757	1578	383.9
												1579	21.04									1579	8.613	1579	394
												1580	20.54									1580	5.245	1580	404.1
												1581	17.73									1581	7.424	1581	396.4
												1582	15.99									1582	8.645	1582	395.1
												1583	17.98									1583	5.011	1583	400.7
												1584	21.79									1584	5.568	1584	396.2
												1585	18.74									1585	10.93	1585	408.5
												1586	18.69									1586	6.746	1586	396.8
												1587	19.03									1587	8.314	1587	378
												1588	17.91									1588	6.868	1588	387.5
												1589	20.35									1589	6.62	1589	389.5
												1590	18.94									1590	7.109	1590	407.8
												1591	22.23									1591	6.431	1591	412.2
												1592	15.82									1592	7.194	1592	393.3
												1593	17.93									1593	6.021	1593	386.3
												1594	22.19									1594	5.048	1594	379.9
												1595	16.13									1595	7.01	1595	403.1
												1596	14.53									1596	6.335	1596	387.2
												1597	17.98									1597	8.418	1597	407.8
												1598	13.01									1598	8.306	1598	397.1
												1599	18.33									1599	6.462	1599	413.9
												1600	20.38									1600	8.064	1600	368.7
												1601	17.82									1601	4.678	1601	377.1
												1602	19.62									1602	6.94	1602	385.2
												1603	16.65									1603	5.744	1603	379.5
												1604	12.84									1604	6.315	1604	382.9
												1605	16.75									1605	5.507	1605	372.9
												1606	19.07									1606	6.294	1606	388.7
												1607	13.74									1607	6.786	1607	384.3
												1608	19.47									1608	7.112	1608	389.3
												1609	24.42									1609	7.152	1609	398.9
												1610	20.75									1610	3.858	1610	394.2
												1611	18.3									1611	5.22	1611	400.4
												1612	18.98									1612	8.21	1612	392.9
												1613	18.36									1613	10.15	1613	351.5
												1614	22.84									1614	7.744	1614	362
												1615	14.33									1615	7.845	1615	358
												1616	18.4									1616	5.928	1616	371
												1617	17.39									1617	5.35	1617	396.1
												1618	22.39									1618	7.905	1618	382.8
												1619	18.35									1619	11.21	1619	393
												1620	20.49									1620	10.2	1620	373.8
												1621	23.62									1621	7.162	1621	368.5
												1622	18.46									1622	7.883	1622	372.9
												1623	15.46									1623	5.223	1623	381.4
												1624	11.75									1624	7.872	1624	390.4
												1625	14.14									1625	6.188	1625	386.4
												1626	19.37									1626	6.25	1626	347.3
												1627	19.54									1627	5.714	1627	365.7
												1628	17.47									1628	8.112	1628	342.2
												1629	19.32									1629	9.016	1629	349.2
												1630	13.81									1630	10.32	1630	369.8
												1631	19.33									1631	9.581	1631	373.7
												1632	24.5									1632	7.491	1632	378.6
												1633	18.59									1633	8.35	1633	359.3
												1634	18.22									1634	7.311	1634	348
												1635	19.46									1635	7.669	1635	376.4
												1636	18.37									1636	8.723	1636	357.7
												1637	18.82									1637	11.96	1637	355.6
												1638	17.78									1638	5.245	1638	342.5
												1639	16.17									1639	7.097	1639	331
												1640	18.89									1640	6.984	1640	358.3
												1641	16.64									1641	8.669	1641	366.4
												1642	16.05									1642	7.206	1642	386.5
												1643	12.44									1643	6.328	1643	392.3
												1644	16.92									1644	6.571	1644	355
												1645	14.08									1645	6.194	1645	380.1
												1646	13.47									1646	8.772	1646	362.4
												1647	15.98									1647	7.269	1647	360.7
												1648	12.08									1648	8.433	1648	345.2
												1649	8.149									1649	7.508	1649	363.9
												1650	20.51									1650	5.316	1650	363.6
												1651	18.63									1651	7.507	1651	350.1
												1652	19.68									1652	6.777	1652	352.3
												1653	19.62									1653	5.252	1653	375.5
												1654	16.54									1654	5.722	1654	369.2
												1655	15.02									1655	7.75	1655	339.5
												1656	18.42									1656	5.461	1656	334
												1657	15.8									1657	9.277	1657	367.7
												1658	15.79									1658	6.427	1658	353.3
												1659	16.42									1659	7.607	1659	340.8
												1660	15.42									1660	9.219	1660	355.5
												1661	18.35									1661	5.328	1661	344.4
												1662	16.33									1662	6.328	1662	345.8
												1663	19.71									1663	5.792	1663	375.7
												1664	15.69									1664	5.832	1664	354.7
												1665	15.14									1665	5.058	1665	363.9
												1666	19.48									1666	5.493	1666	336.6
												1667	22.54									1667	6.019	1667	344.8
												1668	17.08									1668	5.03	1668	370.5
												1669	16.62									1669	5.127	1669	337.8
												1670	13.96									1670	7.044	1670	345.4
												1671	11.02									1671	4.116	1671	351.6
												1672	11.67									1672	5.803	1672	344.4
												1673	11.16									1673	4.225	1673	338.7
												1674	13.71									1674	5.543	1674	338.7
												1675	15.95									1675	6.349	1675	339
												1676	13.2									1676	7.044	1676	338
												1677	10.95									1677	6.128	1677	335.1
												1678	13.02									1678	8.579	1678	365.8
												1679	12.61									1679	5.164	1679	357
												1680	17.36									1680	5.01	1680	352.8
												1681	10.44									1681	3.978	1681	348.3
												1682	16.3									1682	4.111	1682	345.3
												1683	15.69									1683	5.324	1683	352.2
												1684	12.96									1684	4.924	1684	328.9
												1685	16.66									1685	7.606	1685	316.3
												1686	14.87									1686	6.179	1686	345.5
												1687	19.46									1687	9.406	1687	368.2
												1688	18.58									1688	7.989	1688	352
												1689	14.88									1689	6.038	1689	347.8
												1690	16									1690	8.541	1690	364.2
												1691	19.13									1691	6.093	1691	335.9
												1692	15.39									1692	5.775	1692	336.2
												1693	13.64									1693	6.108	1693	325.6
												1694	15.86									1694	5.059	1694	330.7
												1695	16.58									1695	5.485	1695	349.5
												1696	13.77									1696	6.946	1696	334.2
												1697	9.416									1697	4.815	1697	346.5
												1698	13.06									1698	5.581	1698	322.9
												1699	15.15									1699	6.122	1699	341.1
												1700	16.36									1700	5.409	1700	351.3
												1701	15.34									1701	5.373	1701	340
												1702	11.7									1702	3.711	1702	345.7
												1703	13.92									1703	3.389	1703	345.1
												1704	14.62									1704	7.023	1704	328.9
												1705	10.16									1705	7.5	1705	344.4
												1706	18.38									1706	7.352	1706	338.2
												1707	10.77									1707	8.646	1707	323.2
												1708	13.07									1708	8.948	1708	334.4
												1709	13.02									1709	8.222	1709	320.9
												1710	17.64									1710	9.425	1710	331.3
												1711	14.87									1711	8.836	1711	314.4
												1712	15.36									1712	6.863	1712	332.4
												1713	13.06									1713	6.182	1713	343
												1714	14.12									1714	10.34	1714	332.3
												1715	12.04									1715	7.35	1715	333.2
												1716	15.11									1716	9.662	1716	335.3
												1717	14.79									1717	5.677	1717	324.8
												1718	11.99									1718	6.765	1718	315.4
												1719	17.7									1719	7.145	1719	326.8
												1720	15.86									1720	6.083	1720	332.7
												1721	16.3									1721	6.995	1721	325.4
												1722	15.84									1722	5.587	1722	339.2
												1723	14.71									1723	4.778	1723	325.9
												1724	11.32									1724	4.805	1724	304.9
												1725	16.55									1725	5.166	1725	338.2
												1726	18.36									1726	9.063	1726	331.5
												1727	18.71									1727	6.467	1727	310
												1728	21.06									1728	5.273	1728	320.2
												1729	18.35									1729	7.002	1729	330.2
												1730	13.19									1730	8.014	1730	316.7
												1731	11.94									1731	6.542	1731	322.1
												1732	12.57									1732	6.071	1732	331.2
												1733	10.15									1733	5.055	1733	329.1
												1734	17.67									1734	4.963	1734	322.2
												1735	17.35									1735	4.713	1735	323.8
												1736	15.38									1736	4.225	1736	320
												1737	12.71									1737	4.262	1737	321
												1738	13.72									1738	4.672	1738	333.4
												1739	15.56									1739	6.12	1739	348.1
												1740	13.56									1740	7.715	1740	347
												1741	13.65									1741	7.318	1741	320.7
												1742	14.92									1742	7.117	1742	347.2
												1743	9.488									1743	5.028	1743	316.7
												1744	9.689									1744	5.202	1744	326.1
												1745	12.17									1745	3.633	1745	329.1
												1746	15.03									1746	5.029	1746	328.5
												1747	13.62									1747	4.419	1747	308.9
												1748	11.71									1748	5.368	1748	301.7
												1749	11.09									1749	5.439	1749	317.6
												1750	12									1750	7.972	1750	312.1
												1751	15.99									1751	6.461	1751	325.2
												1752	12.9									1752	6.671	1752	302.6
												1753	10.51									1753	4.773	1753	303
												1754	13.96									1754	4.748	1754	329.2
												1755	11.48									1755	3.993	1755	316.9
												1756	11.96									1756	5.894	1756	314.3
												1757	19.19									1757	4.435	1757	320.8
												1758	16.73									1758	10.12	1758	304
												1759	18.5									1759	7.846	1759	311.6
												1760	17.32									1760	5.209	1760	302.8
												1761	17.61									1761	6.284	1761	323.1
												1762	13.75									1762	6.234	1762	335.3
												1763	12.8									1763	4.78	1763	311.9
												1764	13.27									1764	5.287	1764	292.8
												1765	10.22									1765	4.79	1765	308.2
												1766	10.54									1766	6.079	1766	321
												1767	10.65									1767	4.699	1767	313
												1768	11.02									1768	7.552	1768	315
												1769	16.63									1769	6.781	1769	315.4
												1770	15.27									1770	3.185	1770	297.4
												1771	12.22									1771	4.826	1771	293
												1772	13.15									1772	3.792	1772	314.6
												1773	12.24									1773	5.22	1773	308.5
												1774	13.71									1774	7.865	1774	309.1
												1775	16.3									1775	7.328	1775	324
												1776	14.83									1776	8.461	1776	315.3
												1777	14.29									1777	8.343	1777	296.3
												1778	18.79									1778	6.223	1778	327.3
												1779	14.59									1779	5.452	1779	321
												1780	12.4									1780	6.052	1780	318.2
												1781	15.31									1781	10.86	1781	301.7
												1782	10.83									1782	8.174	1782	300
												1783	17.38									1783	9.049	1783	303.3
												1784	13.56									1784	6.778	1784	298.5
												1785	11.76									1785	6.206	1785	291.1
												1786	12.61									1786	6.28	1786	286.9
												1787	15.55									1787	5.951	1787	296.4
												1788	16.31									1788	6.206	1788	301.8
												1789	13.47									1789	5.443	1789	302.5
												1790	11.06									1790	8.602	1790	285.3
												1791	15.78									1791	7.17	1791	307
												1792	11.5									1792	4.269	1792	294.1
												1793	12.58									1793	5.591	1793	292.7
												1794	13.84									1794	7.124	1794	296.1
												1795	11.67									1795	5.149	1795	310
												1796	18.56									1796	9.514	1796	310.5
												1797	14.04									1797	7.935	1797	300.8
												1798	9.14									1798	3.906	1798	301.5
												1799	11.71									1799	6.023	1799	302.1
												1800	11.39									1800	4.451	1800	315.5
												1801	8.816									1801	6.991	1801	299.5
												1802	13.54									1802	4.705	1802	282.2
												1803	10.05									1803	6.703	1803	289.9
												1804	11.82									1804	5.012	1804	298.8
												1805	9.573									1805	6.218	1805	289.5
												1806	8.916									1806	4.831	1806	301.4
												1807	7.595									1807	7.632	1807	298.7
												1808	10.81									1808	5.923	1808	294.3
												1809	11.71									1809	6.243	1809	304.5
												1810	9.488									1810	6.532	1810	312.1
												1811	15.21									1811	7.607	1811	290
												1812	15.63									1812	5.551	1812	302.6
												1813	16.79									1813	5.814	1813	299.1
												1814	12.21									1814	7.955	1814	323.4
												1815	11.5									1815	7.674	1815	300.5
												1816	12.2									1816	7.976	1816	305.9
												1817	16.39									1817	5.463	1817	301.3
												1818	15.05									1818	7.901	1818	289.7
												1819	12.87									1819	7.574	1819	285.3
												1820	13.63									1820	5.057	1820	287.4
												1821	15.72									1821	6.09	1821	269.6
												1822	10.02									1822	5.419	1822	266.9
												1823	9.015									1823	4.515	1823	287.2
												1824	12.2									1824	4.805	1824	312
												1825	10.6									1825	5.772	1825	291.3
												1826	11.2									1826	5.361	1826	278.9
												1827	12.4									1827	5.858	1827	278.1
												1828	9.349									1828	7.262	1828	278.3
												1829	13.97									1829	6.755	1829	307.7
												1830	16.74									1830	5.927	1830	302.7
												1831	15.12									1831	5.041	1831	271.7
												1832	12.7									1832	5.649	1832	304.3
												1833	11.07									1833	7.306	1833	291.4
												1834	11.55									1834	4.809	1834	277.8
												1835	9.041									1835	5.243	1835	279.6
												1836	7.913									1836	6.53	1836	277.1
												1837	10.73									1837	6.466	1837	290.2
												1838	12.37									1838	4.58	1838	273.4
												1839	10.54									1839	3.969	1839	287
												1840	9.518									1840	4.013	1840	265.8
												1841	8.401									1841	6.501	1841	267.1
												1842	10.25									1842	4.937	1842	255.2
												1843	13.49									1843	5.114	1843	250.1
												1844	8.588									1844	4.082	1844	260.1
												1845	11.13									1845	5.502	1845	276.9
												1846	12.05									1846	2.928	1846	267.4
												1847	11.11									1847	5.709	1847	263.3
												1848	9.926									1848	3.497	1848	272.7
												1849	10.98									1849	4.256	1849	298.4
												1850	7.277									1850	3.46	1850	301.1
												1851	10.81									1851	5.583	1851	273.7
												1852	18.24									1852	4.195	1852	273.7
												1853	7.619									1853	6.614	1853	279
												1854	12.65									1854	6.379	1854	276.3
												1855	10.75									1855	4.932	1855	280.2
												1856	16									1856	6.241	1856	271.9
												1857	10.53									1857	4.088	1857	286.3
												1858	10.83									1858	3.481	1858	269.8
												1859	13.23									1859	5.589	1859	266.2
												1860	12.1									1860	3.951	1860	260.2
												1861	9.038									1861	7.146	1861	276.5
												1862	10.37									1862	6.473	1862	274.3
												1863	6.287									1863	5.393	1863	275.4
												1864	10.07									1864	6.392	1864	259.5
												1865	6.977									1865	7.825	1865	268.7
												1866	9.003									1866	5.731	1866	277.2
												1867	10.63									1867	3.901	1867	272.1
												1868	14.35									1868	4.982	1868	270.8
												1869	12.04									1869	6.408	1869	279.7
												1870	7.512									1870	7.718	1870	265.4
												1871	6.351									1871	5.462	1871	267.2
												1872	10.08									1872	5.085	1872	257.9
												1873	8.643									1873	6.915	1873	253.4
												1874	9.431									1874	5.575	1874	250.7
												1875	7.901									1875	6.087	1875	271.3
												1876	7.013									1876	5.391	1876	268
												1877	6.96									1877	4.682	1877	266
												1878	8.934									1878	4.595	1878	264.9
												1879	13.12									1879	5.917	1879	272.9
												1880	7.887									1880	3.735	1880	252.9
												1881	7.227									1881	3.54	1881	287.4
												1882	8.569									1882	5.13	1882	272.7
												1883	5.573									1883	6.753	1883	277.4
												1884	9.222									1884	5.894	1884	272.7
												1885	11									1885	6.871	1885	267.5
												1886	11.13									1886	5.038	1886	247.3
												1887	8.255									1887	4.127	1887	261.2
												1888	6.851									1888	7.304	1888	251.9
												1889	7.494									1889	6.158	1889	261.7
												1890	10.42									1890	4.386	1890	256.1
												1891	11.43									1891	4.093	1891	247
												1892	9.81									1892	4.098	1892	251.5
												1893	5.671									1893	5.102	1893	277.8
												1894	6.407									1894	4.639	1894	276.9
												1895	8.809									1895	3.068	1895	249.8
												1896	7.24									1896	3.863	1896	253.8
												1897	10.18									1897	7.045	1897	258.9
												1898	6.52									1898	9.046	1898	256.2
												1899	5.517									1899	6.169	1899	259.9
												1900	12.45									1900	3.908	1900	262.8
												1901	8.616									1901	5.619	1901	260.8
												1902	10.68									1902	5.086	1902	261.9
												1903	12.03									1903	8.195	1903	254.9
												1904	10.56									1904	5.632	1904	232.7
												1905	8.092									1905	6.59	1905	255.8
												1906	7.621									1906	6.192	1906	252.5
												1907	10.19									1907	5.107	1907	245.3
												1908	11.36									1908	5.575	1908	247.9
												1909	8.99									1909	5.268	1909	241.4
												1910	5.454									1910	3.145	1910	248
												1911	5.904									1911	5.32	1911	264.2
												1912	6.642									1912	7.322	1912	253.9
												1913	4.527									1913	5.038	1913	247.3
												1914	9.3									1914	3.483	1914	252.4
												1915	11.38									1915	4.628	1915	255.9
												1916	10.47									1916	3.876	1916	235.3
												1917	9.559									1917	4.051	1917	240.2
												1918	14.43									1918	3.242	1918	255.6
												1919	14.91									1919	5.498	1919	256.1
												1920	9.914									1920	4.353	1920	234.6
												1921	9.179									1921	2.623	1921	240.5
												1922	8.038									1922	4.46	1922	252.2
												1923	12.34									1923	4.479	1923	261.3
												1924	11.31									1924	4.335	1924	237.2
												1925	8.862									1925	5.179	1925	253.6
												1926	12.42									1926	6.208	1926	270.1
												1927	8.631									1927	6.151	1927	265.8
												1928	8.874									1928	4.571	1928	256.7
												1929	11.54									1929	4.563	1929	259.1
												1930	11.62									1930	3.268	1930	245.7
												1931	10.62									1931	3.355	1931	250.3
												1932	7.806									1932	4.093	1932	254.7
												1933	9.883									1933	3.114	1933	262.2
												1934	10.68									1934	5.03	1934	272
												1935	11.02									1935	5.538	1935	258.6
												1936	8.412									1936	5.472	1936	237.6
												1937	7.662									1937	5.194	1937	229.7
												1938	14.17									1938	6.629	1938	244.1
												1939	8.885									1939	4.613	1939	245.6
												1940	11.46									1940	6.147	1940	228.4
												1941	10.47									1941	6.212	1941	261.3
												1942	7.868									1942	3.879	1942	246.9
												1943	9.944									1943	3.324	1943	237.2
												1944	10.52									1944	3.655	1944	242.9
												1945	10.29									1945	7.215	1945	240.3
												1946	7.249									1946	5.715	1946	260.1
												1947	6.599									1947	8.108	1947	249.3
												1948	6.438									1948	5.104	1948	247
												1949	6.034									1949	5.941	1949	234.9
												1950	7.245									1950	4.708	1950	231.2
												1951	11.5									1951	2.947	1951	221.2
												1952	15.06									1952	5.639	1952	237.2
												1953	10.53									1953	8.809	1953	252.9
												1954	10.87									1954	7.433	1954	250.9
												1955	12.31									1955	2.681	1955	226.5
												1956	9.921									1956	6.437	1956	230.6
												1957	6.911									1957	6.619	1957	233.2
												1958	8.685									1958	5.933	1958	238.3
												1959	6.916									1959	5.105	1959	257.3
												1960	7.372									1960	5.944	1960	241.2
												1961	5.066									1961	7.822	1961	244.7
												1962	9.719									1962	8.549	1962	224.5
												1963	6.372									1963	6.538	1963	225.4
												1964	7.58									1964	5.947	1964	236.8
												1965	9.255									1965	5.672	1965	244
												1966	5.982									1966	8.104	1966	244.5
												1967	8.141									1967	6.751	1967	225.8
												1968	5.163									1968	6.304	1968	231.4
												1969	11.61									1969	8.118	1969	221.1
												1970	10.5									1970	5.888	1970	241.9
												1971	4.51									1971	3.043	1971	241.4
												1972	5.038									1972	3.523	1972	250.9
												1973	8.326									1973	4.356	1973	250.8
												1974	7.812									1974	3.721	1974	238.2
												1975	7.977									1975	2.741	1975	218.3
												1976	6.213									1976	4.82	1976	232.5
												1977	9.323									1977	4.595	1977	206.9
												1978	6.049									1978	4.99	1978	213.3
												1979	9.328									1979	4.188	1979	224.7
												1980	6.947									1980	3.632	1980	218.6
												1981	4.385									1981	5.073	1981	240.5
												1982	5.586									1982	3.533	1982	240.5
												1983	10.61									1983	4.97	1983	247.7
												1984	8.761									1984	3.727	1984	228.6
												1985	8.086									1985	7.668	1985	221.2
												1986	7.163									1986	5.155	1986	227
												1987	10.37									1987	7.793	1987	226.4
												1988	7.164									1988	7.82	1988	227.5
												1989	5.963									1989	7.302	1989	222.3
												1990	8.196									1990	3.718	1990	233.8
												1991	9.413									1991	2.515	1991	227.2
												1992	9.991									1992	2.21	1992	215.6
												1993	5.585									1993	2.813	1993	210.3
												1994	5.452									1994	2.277	1994	241.8
												1995	7.943									1995	4.3	1995	223.3
												1996	7.691									1996	4.566	1996	237.5
												1997	7.397									1997	3.112	1997	225.6
[truncated: 1,003 more rows]

## Sheet: Fig. 3b-d, f-i.
Fig 3b								Fig 3c				Fig 3d				Fig 3f				Fig 3g				Fig 3h				Fig 3i
NAPBP-BSA after dialysis		BSA in water		NAPCOOH in Dichloromethane				P				τ				P				P				P				P
251	0.91389	500	0.00202	600	0.00277			400	0.000810198			0	9999.9			450	0.000103724			400	0.000397625			400	0.000529709			420	6.516
252	0.92795	499	0	599	0.00277			400.2	0.000783683			1	9999.9			450.2	0			400.2	0.000397625			400.2	0.000620516			420.2	6.539
253	0.94103	498	0	598	0.00277			400.4	0.000795468			2	9999.9			450.4	8.29789e-05			400.4	0.00044281			400.4	0.000507007			420.4	6.55
254	0.95227	497	0.00202	597	0.00277			400.6	0.000816091			3	9999.9			450.6	0.000248937			400.6	0.000406662			400.6	0.00033296			420.6	6.566
255	0.96398	496	0.00202	596	0.00277			400.8	0.000783683			4	9999.9			450.8	0.000456384			400.8	0.000361477			400.8	0.000454036			420.8	6.6
256	0.97652	495	0.00202	595	0.00277			401	0.000730652			5	9999.9			451	0.000663832			401	0.000515105			401	0.000401065			421	6.608
257	0.98923	494	0.00202	594	0.00277			401.2	0.000659943			6	9999.9			451.2	0.00112			401.2	0.000650659			401.2	0.000211884			421.2	6.62
258	0.9974	493	0	593	0.00277			401.4	0.000553881			7	9999.9			451.4	0.00158			401.4	0.000415699			401.4	0.000537276			421.4	6.658
259	1	492	0	592	0.00277			401.6	0.000447819			8	9999.9			451.6	0.00205			401.6	0.000289182			401.6	0.000423767			421.6	6.746
260	0.99805	491	0	591	0.00277			401.8	0.000409519			9	9999.9			451.8	0.00249			401.8	0.000478957			401.8	0.000454036			421.8	6.725
261	0.9931	490	0	590	0.00277			402	0.000418357			10	9999.9			452	0.00288			402	0.000271108			402	0.00049944			422	6.735
262	0.98619	489	0	589	0.00277			402.2	0.000327026			11	9999.9			452.2	0.00324			402.2	9.03693e-05			402.2	0.000264855			422.2	6.773
263	0.97752	488	0	588	0.00277			402.4	0.000273994			12	9999.9			452.4	0.00394			402.4	9.03693e-05			402.4	0.00016648			422.4	6.828
264	0.96574	487	0	587	0.00277			402.6	0.000312295			13	9999.9			452.6	0.00458			402.6	8.13324e-05			402.6	0.000544844			422.6	6.89
265	0.94783	486	0	586	0.00277			402.8	0.000247479			14	9999.9			452.8	0.00529			402.8	4.51847e-05			402.8	0.000378364			422.8	6.961
266	0.92613	485	0.00202	585	0.00277			403	0.00016204			15	9999.9			453	0.00591			403	1.80739e-05			403	0.000401065			423	7.051
267	0.90336	484	0.00202	584	0.00139			403.2	8.24929e-05			16	9999.9			453.2	0.00678			403.2	9.03693e-05			403.2	0.000279989			423.2	7.047
268	0.87988	483	0.00202	583	0.00139			403.4	7.66006e-05			17	9999.9			453.4	0.00726			403.4	0.000216886			403.4	5.29709e-05			423.4	7.07
269	0.85554	482	0.00202	582	0.00139			403.6	1.17847e-05			18	9999.9			453.6	0.00805			403.6	0.000189776			403.6	0			423.6	7.158
270	0.83187	481	0.00202	581	0.00139			403.8	6.18697e-05			19	9999.9			453.8	0.00875			403.8	0.000243997			403.8	0.000189182			423.8	7.236
271	0.81154	480	0.00202	580	0.00139			404	0			20	8435			454	0.00979			404	0.000280145			404	0.000227018			424	7.304
272	0.79504	479	0.00202	579	0.00139			404.2	9.13315e-05			21	5646			454.2	0.0106			404.2	0.000180739			404.2	0.000544844			424.2	7.342
273	0.78167	478	0.00202	578	0.00139			404.4	9.42776e-05			22	3228			454.4	0.01141			404.4	0.000316293			404.4	0.000340527			424.4	7.302
274	0.77081	477	0	577	0.00139			404.6	8.83853e-05			23	1456			454.6	0.01238			404.6	0.000271108			404.6	0.000355662			424.6	7.374
275	0.76104	476	0	576	0.00139			404.8	9.72238e-05			24	673			454.8	0.01336			404.8	0.000171702			404.8	0.000461604			424.8	7.406
276	0.75245	475	0.00202	575	0.00139			405	0.00020034			25	461.4			455	0.01423			405	0			405	0.000401065			425	7.425
277	0.74324	474	0.00202	574	0.00139			405.2	0.000126686			26	401.6			455.2	0.01531			405.2	0.000180739			405.2	0.000461604			425.2	7.413
278	0.73228	473	0.00202	573	0.00139			405.4	0.000114901			27	371.3			455.4	0.0162			405.4	0.000180739			405.4	0.000741593			425.4	7.398
279	0.71956	472	0.00202	572	0.00139			405.6	0.000114901			28	378.1			455.6	0.0173			405.6	0.000189776			405.6	0.000839967			425.6	7.428
280	0.70493	471	0.00202	571	0.00139			405.8	0.000109009			29	362.5			455.8	0.01855			405.8	0.000343403			405.8	0.00099888			425.8	7.439
281	0.68985	470	0.00202	570	0.00139			406	6.18697e-05			30	344.8			456	0.01967			406	0.000433773			406	0.00104			426	7.467
282	0.67514	469	0.00202	569	0.00139			406.2	4.12465e-05			31	327.4			456.2	0.02087			406.2	0.000388588			406.2	0.000976178			426.2	7.511
283	0.66001	468	0.00202	568	0.00139			406.4	8.83853e-05			32	365			456.4	0.02207			406.4	0.000280145			406.4	0.000877804			426.4	7.507
284	0.64228	467	0.00202	567	0.00139			406.6	0.000141416			33	334.4			456.6	0.02315			406.6	0.000361477			406.6	0.00105			426.6	7.594
285	0.62046	466	0.00202	566	0.00139			406.8	0.000117847			34	337.6			456.8	0.02442			406.8	0.000370514			406.8	0.00117			426.8	7.644
286	0.59483	465	0.00202	565	0.00139			407	0.000179717			35	325.9			457	0.0257			407	0.000361477			407	0.00142			427	7.65
287	0.56613	464	0.00202	564	0.00139			407.2	0.00016204			36	322.3			457.2	0.02689			407.2	0.000343403			407.2	0.00152			427.2	7.756
288	0.53571	463	0.00202	563	0			407.4	0.000117847			37	318.5			457.4	0.0279			407.4	0.000307256			407.4	0.0016			427.4	7.755
289	0.50544	462	0.00202	562	0			407.6	0.000194448			38	321.2			457.6	0.02935			407.6	0.000524142			407.6	0.00156			427.6	7.839
290	0.47497	461	0.00202	561	0			407.8	0.00026221			39	317.4			457.8	0.03064			407.8	0.000316293			407.8	0.00178			427.8	7.979
291	0.44486	460	0.00202	560	0			408	0.000229802			40	323.6			458	0.03207			408	0.00035244			408	0.00179			428	8.047
292	0.4161	459	0.00202	559	0			408.2	0.000268102			41	307			458.2	0.03346			408.2	0.00035244			408.2	0.00189			428.2	8.094
293	0.39	458	0.00202	558	0.00139			408.4	0.000229802			42	301.8			458.4	0.03508			408.4	0.000741029			408.4	0.00204			428.4	8.175
294	0.36794	457	0.00202	557	0			408.6	0.000279887			43	290.2			458.6	0.03649			408.6	0.000605475			408.6	0.0021			428.6	8.185
295	0.34921	456	0.00202	556	0			408.8	0.000288725			44	290.5			458.8	0.03813			408.8	0.000524142			408.8	0.00225			428.8	8.247
296	0.33387	455	0.00202	555	0.00139			409	0.000327026			45	283.7			459	0.03944			409	0.000569327			409	0.0024			429	8.259
297	0.32045	454	0.00202	554	0			409.2	0.000353541			46	282.6			459.2	0.04137			409.2	0.000515105			409.2	0.00259			429.2	8.398
298	0.3088	453	0.00202	553	0.00139			409.4	0.000406572			47	275.3			459.4	0.0429			409.4	0.000433773			409.4	0.00261			429.4	8.494
299	0.29824	452	0.00202	552	0.00139			409.6	0.000430142			48	283.7			459.6	0.04462			409.6	0.00056029			409.6	0.00272			429.6	8.665
300	0.28825	451	0.00202	551	0.00139			409.8	0.000480227			49	283.7			459.8	0.04589			409.8	0.000533179			409.8	0.00278			429.8	8.75
301	0.27852	450	0.00202	550	0.00139			410	0.000456657			50	282.4			460	0.04771			410	0.000569327			410	0.003			430	8.799
302	0.26907	449	0.00202	549	0.00139			410.2	0.000430142			51	260.5			460.2	0.04931			410.2	0.000524142			410.2	0.00349			430.2	8.957
303	0.25986	448	0.00404	548	0.00139			410.4	0.000556827			52	274.5			460.4	0.05143			410.4	0.000596438			410.4	0.00379			430.4	8.992
304	0.25083	447	0.00404	547	0.00139			410.6	0.000553881			53	276.2			460.6	0.05298			410.6	0.00056029			410.6	0.00407			430.6	8.994
305	0.24197	446	0.00404	546	0.00139			410.8	0.000627536			54	275.6			460.8	0.05506			410.8	0.000759102			410.8	0.00421			430.8	9.031
306	0.23327	445	0.00404	545	0.00139			411	0.000633428			55	267.7			461	0.0567			411	0.000578364			411	0.00424			431	9.156
307	0.22456	444	0.00404	544	0.00139			411.2	0.00060102			56	272.1			461.2	0.05862			411.2	0.000406662			411.2	0.0044			431.2	9.3
308	0.21596	443	0.00404	543	0			411.4	0.00066289			57	293.9			461.4	0.06037			411.4	0.000433773			411.4	0.00442			431.4	9.503
309	0.20799	442	0.00404	542	0			411.6	0.00063932			58	262.2			461.6	0.06279			411.6	0.000551253			411.6	0.00462			431.6	9.627
310	0.19983	441	0.00404	541	0.00139			411.8	0.000565666			59	262.5			461.8	0.06472			411.8	0.000542216			411.8	0.00503			431.8	9.729
311	0.19192	440	0.00404	540	0.00139			412	0.000624589			60	254.9			462	0.06692			412	0.000515105			412	0.00515			432	9.774
312	0.1843	439	0.00404	539	0.00139			412.2	0.000724759			61	263.4			462.2	0.06875			412.2	0.000578364			412.2	0.00566			432.2	9.899
313	0.17611	438	0.00404	538	0.00139			412.4	0.000792521			62	250.6			462.4	0.07132			412.4	0.000777176			412.4	0.00603			432.4	9.979
314	0.16817	437	0.00404	537	0.00139			412.6	0.000786629			63	277.5			462.6	0.07339			412.6	0.0011			412.6	0.00617			432.6	10.01
315	0.16036	436	0.00404	536	0.00139			412.8	0.000710028			64	273.1			462.8	0.07593			412.8	0.00113			412.8	0.0063			432.8	10.1
316	0.15254	435	0.00404	535	0.00139			413	0.000783683			65	249.1			463	0.07771			413	0.00108			413	0.00661			433	10.21
317	0.14522	434	0.00404	534	0.00139			413.2	0.000848499			66	266.2			463.2	0.08001			413.2	0.00128			413.2	0.00671			433.2	10.31
318	0.13821	433	0.00404	533	0.00139			413.4	0.000957507			67	256.5			463.4	0.08223			413.4	0.00111			413.4	0.00713			433.4	10.46
319	0.13164	432	0.00404	532	0.00139			413.6	0.00090153			68	255.8			463.6	0.08466			413.6	0.00106			413.6	0.00729			433.6	10.45
320	0.12594	431	0.00404	531	0.00139			413.8	0.000954561			69	255			463.8	0.08704			413.8	0.000894656			413.8	0.00763			433.8	10.53
321	0.12056	430	0.00606	530	0.00139			414	0.000966346			70	258			464	0.08947			414	0.000921767			414	0.00767			434	10.67
322	0.11569	429	0.00606	529	0.00139			414.2	0.000966346			71	255.7			464.2	0.09188			414.2	0.00104			414.2	0.00767			434.2	10.82
323	0.11114	428	0.00606	528	0.00139			414.4	0.000972238			72	240.6			464.4	0.09445			414.4	0.0011			414.4	0.00785			434.4	10.95
324	0.10676	427	0.00606	527	0.00139			414.6	0.000998754			73	259.7			464.6	0.09702			414.6	0.00102			414.6	0.00834			434.6	11.09
325	0.10215	426	0.00606	526	0.00139			414.8	0.00101			74	258.4			464.8	0.09995			414.8	0.00126			414.8	0.00853			434.8	11.09
326	0.09772	425	0.00606	525	0.00139			415	0.00102			75	259.6			465	0.10235			415	0.00129			415	0.00868			435	11.24
327	0.09298	424	0.00606	524	0.00139			415.2	0.000975184			76	254.6			465.2	0.10538			415.2	0.00146			415.2	0.0088			435.2	11.26
328	0.08886	423	0.00404	523	0.00139			415.4	0.00102			77	242.6			465.4	0.10775			415.4	0.00155			415.4	0.00919			435.4	11.31
329	0.08463	422	0.00404	522	0.00139			415.6	0.00105			78	233.8			465.6	0.11071			415.6	0.00164			415.6	0.0094			435.6	11.37
330	0.0811	421	0.00404	521	0.00139			415.8	0.00109			79	216.9			465.8	0.11339			415.8	0.00161			415.8	0.01003			435.8	11.4
331	0.07758	420	0.00404	520	0.00139			416	0.00101			80	237.3			466	0.11675			416	0.00155			416	0.01031			436	11.53
332	0.07489	419	0.00404	519	0.00139			416.2	0.00109			81	226.6			466.2	0.11961			416.2	0.00139			416.2	0.01078			436.2	11.56
333	0.07213	418	0.00404	518	0.00139			416.4	0.00111			82	227			466.4	0.12235			416.4	0.00145			416.4	0.01106			436.4	11.68
334	0.07017	417	0.00606	517	0.00277			416.6	0.00124			83	229.3			466.6	0.12534			416.6	0.00134			416.6	0.01159			436.6	11.78
335	0.06845	416	0.00606	516	0.00139			416.8	0.00126			84	237.3			466.8	0.12895			416.8	0.00127			416.8	0.01165			436.8	11.88
336	0.0669	415	0.00404	515	0.00139			417	0.00131			85	235			467	0.13192			417	0.00133			417	0.01193			437	11.87
337	0.06526	414	0.00404	514	0.00139			417.2	0.00123			86	223.3			467.2	0.13526			417.2	0.00128			417.2	0.01208			437.2	12.01
338	0.06354	413	0.00404	513	0.00139			417.4	0.00131			87	227.8			467.4	0.13828			417.4	0.0012			417.4	0.01248			437.4	12.05
339	0.06108	412	0.00606	512	0.00139			417.6	0.00131			88	212.8			467.6	0.14183			417.6	0.00117			417.6	0.01285			437.6	12.12
340	0.05858	411	0.00606	511	0.00139			417.8	0.00128			89	236.8			467.8	0.14507			417.8	0.00124			417.8	0.01358			437.8	12.25
341	0.0551	410	0.00606	510	0.00139			418	0.00123			90	230.7			468	0.14901			418	0.00117			418	0.01374			438	12.34
342	0.05139	409	0.00606	509	0.00139			418.2	0.0013			91	232.6			468.2	0.15247			418.2	0.00104			418.2	0.01408			438.2	12.52
343	0.04763	408	0.00606	508	0.00139			418.4	0.00133			92	214.2			468.4	0.15588			418.4	0.00117			418.4	0.01436			438.4	12.61
344	0.04421	407	0.00606	507	0.00277			418.6	0.00139			93	211.4			468.6	0.15913			418.6	0.00103			418.6	0.01459			438.6	12.74
345	0.04096	406	0.00606	506	0.00277			418.8	0.00142			94	213.4			468.8	0.1626			418.8	0.000966952			418.8	0.01457			438.8	12.8
346	0.03823	405	0.00606	505	0.00277			419	0.00158			95	236.1			469	0.1661			419	0.00108			419	0.01484			439	12.84
347	0.03563	404	0.00808	504	0.00277			419.2	0.00156			96	229.2			469.2	0.1698			419.2	0.00116			419.2	0.01468			439.2	13
348	0.03339	403	0.00808	503	0.00139			419.4	0.0016			97	217.7			469.4	0.17311			419.4	0.00113			419.4	0.01529			439.4	13.07
349	0.03156	402	0.00808	502	0.00277			419.6	0.00163			98	210.9			469.6	0.17726			419.6	0.00135			419.6	0.01557			439.6	13.12
350	0.02968	401	0.00808	501	0.00277			419.8	0.00168			99	225.6			469.8	0.18162			419.8	0.00144			419.8	0.01573			439.8	13.15
351	0.02808	400	0.00808	500	0.00139			420	0.0017			100	214			470	0.18556			420	0.00135			420	0.01597			440	13.24
352	0.02646	399	0.00808	499	0.00139			420.2	0.00183			101	221.5			470.2	0.1893			420.2	0.00118			420.2	0.01596			440.2	13.45
353	0.02521	398	0.00808	498	0.00139			420.4	0.00198			102	221.9			470.4	0.19365			420.4	0.00124			420.4	0.01611			440.4	13.42
354	0.02383	397	0.00808	497	0.00139			420.6	0.00199			103	218.8			470.6	0.19801			420.6	0.00126			420.6	0.01656			440.6	13.52
355	0.02259	396	0.00808	496	0.00277			420.8	0.00193			104	202.9			470.8	0.20299			420.8	0.00138			420.8	0.01635			440.8	13.66
356	0.02175	395	0.00808	495	0.00277			421	0.002			105	221.8			471	0.20693			421	0.00142			421	0.01731			441	13.66
357	0.02062	394	0.00808	494	0.00277			421.2	0.00205			106	236.4			471.2	0.2117			421.2	0.00134			421.2	0.01719			441.2	13.72
358	0.01981	393	0.00808	493	0.00277			421.4	0.00208			107	220.7			471.4	0.21523			421.4	0.00145			421.4	0.01768			441.4	13.74
359	0.01899	392	0.00808	492	0.00277			421.6	0.00202			108	198.8			471.6	0.22041			421.6	0.00152			421.6	0.01779			441.6	13.96
360	0.01815	391	0.0101	491	0.00139			421.8	0.00211			109	199.3			471.8	0.22477			421.8	0.00146			421.8	0.01873			441.8	14
361	0.0178	390	0.00808	490	0.00139			422	0.00214			110	200.3			472	0.22933			422	0.00139			422	0.01911			442	14.07
362	0.01696	389	0.00808	489	0.00139			422.2	0.00224			111	201.4			472.2	0.23327			422.2	0.00145			422.2	0.02			442.2	14.19
363	0.01639	388	0.00808	488	0.00277			422.4	0.00232			112	194.7			472.4	0.23825			422.4	0.0014			422.4	0.0198			442.4	14.3
364	0.01565	387	0.00808	487	0.00277			422.6	0.00245			113	197			472.6	0.24282			422.6	0.00154			422.6	0.0202			442.6	14.28
365	0.01514	386	0.00808	486	0.00277			422.8	0.00243			114	211.5			472.8	0.2478			422.8	0.00145			422.8	0.02047			442.8	14.42
366	0.01455	385	0.00808	485	0.00277			423	0.00235			115	211.6			473	0.25236			423	0.00156			423	0.02094			443	14.62
367	0.01379	384	0.00808	484	0.00277			423.2	0.00225			116	208.8			473.2	0.25713			423.2	0.00126			423.2	0.02098			443.2	14.67
368	0.01319	383	0.00808	483	0.00277			423.4	0.0023			117	209.6			473.4	0.26169			423.4	0.00109			423.4	0.02151			443.4	14.72
369	0.01277	382	0.0101	482	0.00139			423.6	0.00237			118	196.1			473.6	0.26647			423.6	0.00111			423.6	0.02182			443.6	14.84
370	0.01233	381	0.0101	481	0.00139			423.8	0.00247			119	205.6			473.8	0.27124			423.8	0.00118			423.8	0.02235			443.8	14.93
371	0.01232	380	0.00808	480	0.00277			424	0.00238			120	195.7			474	0.27642			424	0.00124			424	0.02256			444	15.09
372	0.01182	379	0.0101	479	0.00139			424.2	0.00251			121	190.7			474.2	0.28161			424.2	0.00141			424.2	0.02337			444.2	15.25
373	0.01141	378	0.0101	478	0.00139			424.4	0.00257			122	206.7			474.4	0.28721			424.4	0.00133			424.4	0.02363			444.4	15.35
374	0.01112	377	0.0101	477	0.00277			424.6	0.00269			123	195.1			474.6	0.29177			424.6	0.00164			424.6	0.02383			444.6	15.56
375	0.01071	376	0.0101	476	0.00139			424.8	0.00256			124	199.7			474.8	0.29717			424.8	0.00167			424.8	0.02359			444.8	15.71
376	0.01047	375	0.0101	475	0.00277			425	0.00266			125	201.1			475	0.30215			425	0.00162			425	0.02458			445	15.79
377	0.01006	374	0.0101	474	0.00277			425.2	0.00271			126	204.4			475.2	0.30816			425.2	0.00164			425.2	0.02549			445.2	15.88
378	0.00979	373	0.0101	473	0.00277			425.4	0.00286			127	211			475.4	0.31376			425.4	0.0016			425.4	0.02596			445.4	16.02
379	0.00944	372	0.0101	472	0.00277			425.6	0.00284			128	196			475.6	0.31916			425.6	0.00156			425.6	0.02632			445.6	16.15
380	0.00912	371	0.01212	471	0.00277			425.8	0.00307			129	193.7			475.8	0.32455			425.8	0.00167			425.8	0.02689			445.8	16.23
381	0.00874	370	0.01212	470	0.00277			426	0.00307			130	206			476	0.32974			426	0.00171			426	0.0273			446	16.44
382	0.00857	369	0.01212	469	0.00277			426.2	0.00311			131	199.1			476.2	0.33472			426.2	0.00154			426.2	0.02829			446.2	16.61
383	0.00816	368	0.01212	468	0.00277			426.4	0.00299			132	194.5			476.4	0.34052			426.4	0.0015			426.4	0.02896			446.4	16.81
384	0.00794	367	0.01212	467	0.00277			426.6	0.00313			133	182.1			476.6	0.34613			426.6	0.00148			426.6	0.0292			446.6	17
385	0.00782	366	0.01212	466	0.00277			426.8	0.00313			134	185.5			476.8	0.35235			426.8	0.00161			426.8	0.02941			446.8	17.22
386	0.0076	365	0.01212	465	0.00277			427	0.00317			135	210.1			477	0.35733			427	0.0015			427	0.03			447	17.35
387	0.00735	364	0.01212	464	0.00139			427.2	0.00318			136	190.8			477.2	0.36438			427.2	0.0019			427.2	0.03056			447.2	17.52
388	0.00713	363	0.01212	463	0.00277			427.4	0.00324			137	184.6			477.4	0.36915			427.4	0.00171			427.4	0.03114			447.4	17.57
389	0.00693	362	0.0101	462	0.00277			427.6	0.00333			138	177.5			477.6	0.37517			427.6	0.00177			427.6	0.03138			447.6	17.77
390	0.00678	361	0.01212	461	0.00277			427.8	0.00336			139	188.3			477.8	0.38056			427.8	0.00185			427.8	0.03218			447.8	17.9
391	0.00671	360	0.01212	460	0.00277			428	0.00338			140	178.3			478	0.3872			428	0.00174			428	0.03257			448	18
392	0.00646	359	0.01212	459	0.00277			428.2	0.00354			141	175.6			478.2	0.39322			428.2	0.00179			428.2	0.03311			448.2	18.32
393	0.00639	358	0.01212	458	0.00277			428.4	0.00363			142	177.3			478.4	0.39944			428.4	0.00174			428.4	0.03329			448.4	18.62
394	0.00623	357	0.01212	457	0.00277			428.6	0.0037			143	181.7			478.6	0.40525			428.6	0.00173			428.6	0.03433			448.6	18.82
395	0.00613	356	0.01414	456	0.00277			428.8	0.00375			144	176			478.8	0.41126			428.8	0.00172			428.8	0.03466			448.8	18.95
396	0.00605	355	0.01212	455	0.00277			429	0.00387			145	180.7			479	0.41645			429	0.00179			429	0.03521			449	19.13
397	0.00585	354	0.01414	454	0.00277			429.2	0.00375			146	191.4			479.2	0.4233			429.2	0.00171			429.2	0.03536			449.2	19.34
398	0.00572	353	0.01414	453	0.00277			429.4	0.00376			147	178.4			479.4	0.42848			429.4	0.00165			429.4	0.03577			449.4	19.39
399	0.00571	352	0.01414	452	0.00277			429.6	0.00379			148	180.9			479.6	0.43595			429.6	0.00186			429.6	0.03589			449.6	19.59
400	0.00557	351	0.01414	451	0.00277			429.8	0.00378			149	180.5			479.8	0.44072			429.8	0.00183			429.8	0.03678			449.8	19.75
401	0.00558	350	0.01414	450	0.00277			430	0.00381			150	160.7			480	0.44695			430	0.00188			430	0.03748			450	19.98
402	0.00542	349	0.01414	449	0.00139			430.2	0.00393			151	184.5			480.2	0.45213			430.2	0.00189			430.2	0.03793			450.2	20.24
403	0.00527	348	0.01414	448	0.00139			430.4	0.00396			152	188.4			480.4	0.45835			430.4	0.00203			430.4	0.03803			450.4	20.44
404	0.00529	347	0.01616	447	0.00139			430.6	0.00415			153	184.6			480.6	0.46354			430.6	0.00221			430.6	0.03859			450.6	20.55
405	0.00528	346	0.01616	446	0.00139			430.8	0.00417			154	169.6			480.8	0.47059			430.8	0.00228			430.8	0.03924			450.8	20.69
406	0.00523	345	0.01414	445	0.00139			431	0.00433			155	195.3			481	0.47537			431	0.00236			431	0.04048			451	20.92
407	0.00516	344	0.01616	444	0.00277			431.2	0.00428			156	170.9			481.2	0.482			431.2	0.0024			431.2	0.04136			451.2	21.26
408	0.005	343	0.01616	443	0.00277			431.4	0.00433			157	169.3			481.4	0.48761			431.4	0.00239			431.4	0.0421			451.4	21.48
409	0.00499	342	0.01616	442	0.00139			431.6	0.00434			158	178			481.6	0.49466			431.6	0.00236			431.6	0.04221			451.6	21.73
410	0.00483	341	0.01818	441	0.00139			431.8	0.00446			159	171			481.8	0.50067			431.8	0.00235			431.8	0.04327			451.8	21.98
411	0.00472	340	0.01616	440	0.00139			432	0.0045			160	177.8			482	0.50711			432	0.00259			432	0.04378			452	22.31
412	0.00474	339	0.01616	439	0.00139			432.2	0.00466			161	152			482.2	0.51312			432.2	0.0028			432.2	0.04481			452.2	22.66
413	0.00473	338	0.01616	438	0.00139			432.4	0.00472			162	160.7			482.4	0.52017			432.4	0.003			432.4	0.0451			452.4	22.85
414	0.00472	337	0.01616	437	0.00139			432.6	0.00483			163	159.1			482.6	0.52578			432.6	0.00314			432.6	0.04641			452.6	22.91
415	0.00474	336	0.01616	436	0.00139			432.8	0.00477			164	170.8			482.8	0.53241			432.8	0.00315			432.8	0.04761			452.8	23.14
416	0.00456	335	0.01616	435	0.00139			433	0.00484			165	168.2			483	0.5376			433	0.00306			433	0.04887			453	23.27
417	0.00463	334	0.01818	434	0.00139			433.2	0.00481			166	176			483.2	0.54362			433.2	0.00324			433.2	0.04902			453.2	23.57
418	0.0045	333	0.01818	433	0.00139			433.4	0.00488			167	170.4			483.4	0.54901			433.4	0.00305			433.4	0.05016			453.4	23.75
419	0.00434	332	0.01818	432	0.00139			433.6	0.00501			168	185.8			483.6	0.55565			433.6	0.00306			433.6	0.05069			453.6	24
420	0.00426	331	0.01818	431	0.00139			433.8	0.00505			169	170.7			483.8	0.56187			433.8	0.00311			433.8	0.05137			453.8	24.22
421	0.00421	330	0.0202	430	0.00139			434	0.00501			170	172			484	0.56892			434	0.00312			434	0.05197			454	24.47
422	0.00412	329	0.0202	429	0.00139			434.2	0.0052			171	181.4			484.2	0.57411			434.2	0.00317			434.2	0.05258			454.2	24.78
423	0.00413	328	0.01818	428	0.00139			434.4	0.00524			172	169.2			484.4	0.58054			434.4	0.00342			434.4	0.05318			454.4	25
424	0.00411	327	0.01818	427	0.00139			434.6	0.00522			173	160.5			484.6	0.58656			434.6	0.00349			434.6	0.05409			454.6	25.35
425	0.00412	326	0.0202	426	0.00139			434.8	0.00514			174	163.4			484.8	0.59423			434.8	0.00333			434.8	0.05485			454.8	25.67
426	0.00398	325	0.0202	425	0.00139			435	0.00511			175	166.3			485	0.60087			435	0.00339			435	0.05576			455	26.08
427	0.00394	324	0.0202	424	0.00139			435.2	0.00526			176	154.2			485.2	0.60772			435.2	0.0036			435.2	0.05674			455.2	26.37
428	0.00386	323	0.0202	423	0.00139			435.4	0.00531			177	158.3			485.4	0.61415			435.4	0.00378			435.4	0.0581			455.4	26.73
429	0.00392	322	0.02222	422	0.00139			435.6	0.00543			178	161.1			485.6	0.62203			435.6	0.00385			435.6	0.05863			455.6	26.87
430	0.00381	321	0.02222	421	0.00139			435.8	0.00557			179	176.1			485.8	0.62763			435.8	0.00384			435.8	0.05977			455.8	27.2
431	0.00374	320	0.02424	420	0.00139			436	0.00576			180	164.4			486	0.63469			436	0.0039			436	0.06045			456	27.74
432	0.00368	319	0.02424	419	0.00139			436.2	0.0059			181	156.1			486.2	0.64049			436.2	0.00431			436.2	0.06158			456.2	27.93
433	0.00367	318	0.02424	418	0.00277			436.4	0.00578			182	159.5			486.4	0.64796			436.4	0.00464			436.4	0.06234			456.4	28.46
434	0.00361	317	0.02626	417	0.00139			436.6	0.00588			183	147.3			486.6	0.65356			436.6	0.00454			436.6	0.0637			456.6	28.95
435	0.00363	316	0.02828	416	0.00139			436.8	0.00604			184	157.1			486.8	0.66082			436.8	0.00455			436.8	0.06416			456.8	29.36
436	0.00361	315	0.0303	415	0.00277			437	0.00617			185	152.1			487	0.6658			437	0.0046			437	0.06574			457	29.55
437	0.00335	314	0.03232	414	0.00139			437.2	0.0063			186	148.1			487.2	0.67265			437.2	0.00451			437.2	0.06673			457.2	29.6
438	0.00346	313	0.03232	413	0.00139			437.4	0.00643			187	151.9			487.4	0.67783			437.4	0.00462			437.4	0.06801			457.4	30.2
439	0.00341	312	0.03434	412	0.00277			437.6	0.00646			188	148.5			487.6	0.6853			437.6	0.00484			437.6	0.06892			457.6	30.54
440	0.00329	311	0.03434	411	0.00277			437.8	0.00658			189	152.6			487.8	0.69007			437.8	0.00502			437.8	0.07006			457.8	30.99
441	0.00326	310	0.03636	410	0.00139			438	0.00676			190	160			488	0.69733			438	0.00502			438	0.07006			458	31.54
442	0.00336	309	0.0404	409	0.00139			438.2	0.00689			191	160.1			488.2	0.70231			438.2	0.00487			438.2	0.0715			458.2	32.03
443	0.00322	308	0.04242	408	0.00139			438.4	0.00681			192	173.6			488.4	0.70791			438.4	0.00486			438.4	0.0724			458.4	32.33
444	0.00317	307	0.04444	407	0.00139			438.6	0.00696			193	166.4			488.6	0.71393			438.6	0.00476			438.6	0.07346			458.6	32.84
445	0.00316	306	0.05051	406	0.00139			438.8	0.00689			194	165.3			488.8	0.72078			438.8	0.00483			438.8	0.0746			458.8	33.21
446	0.00316	305	0.05455	405	0.00139			439	0.00706			195	178.2			489	0.72596			439	0.00501			439	0.07672			459	33.6
447	0.00316	304	0.06061	404	0.00139			439.2	0.00724			196	153.4			489.2	0.7326			439.2	0.00496			439.2	0.0777			459.2	33.99
448	0.00305	303	0.06667	403	0.00139			439.4	0.00742			197	158.2			489.4	0.73779			439.4	0.00484			439.4	0.07944			459.4	34.33
449	0.00299	302	0.07879	402	0.00139			439.6	0.00759			198	144.7			489.6	0.74505			439.6	0.00474			439.6	0.08058			459.6	34.74
450	0.0031	301	0.08687	401	0.00277			439.8	0.00751			199	154.5			489.8	0.74982			439.8	0.00466			439.8	0.08164			459.8	34.96
451	0.00277	300	0.10101	400	0.00277			440	0.00767			200	156			490	0.7577			440	0.00481			440	0.08239			460	35.48
452	0.00281	299	0.11717	399	0.00139			440.2	0.0077			201	161.8			490.2	0.76247			440.2	0.00478			440.2	0.08345			460.2	36.06
453	0.00271	298	0.13535	398	0.00139			440.4	0.0079			202	159			490.4	0.76911			440.4	0.00493			440.4	0.08459			460.4	36.58
454	0.00266	297	0.15758	397	0.00139			440.6	0.00805			203	156.1			490.6	0.77347			440.6	0.00491			440.6	0.08648			460.6	36.98
455	0.00264	296	0.1899	396	0.00139			440.8	0.0082			204	162.1			490.8	0.7799			440.8	0.00513			440.8	0.08769			460.8	37.41
456	0.00256	295	0.2202	395	0.00277			441	0.00832			205	163			491	0.78342			441	0.00512			441	0.08875			461	37.64
457	0.00259	294	0.26465	394	0.00277			441.2	0.00824			206	158.9			491.2	0.78882			441.2	0.0051			441.2	0.08966			461.2	38.17
458	0.00259	293	0.31717	393	0.00277			441.4	0.00839			207	146.8			491.4	0.79255			441.4	0.00503			441.4	0.09193			461.4	38.74
459	0.00255	292	0.38384	392	0.00277			441.6	0.00851			208	133.9			491.6	0.79878			441.6	0.00518			441.6	0.09344			461.6	39.3
460	0.00245	291	0.44646	391	0.00277			441.8	0.0085			209	150.7			491.8	0.80355			441.8	0.00518			441.8	0.09586			461.8	39.82
461	0.0024	290	0.52323	390	0.00277			442	0.00851			210	162			492	0.80873			442	0.00503			442	0.09692			462	40.29
462	0.00246	289	0.5899	389	0.00277			442.2	0.00878			211	148.9			492.2	0.8133			442.2	0.00514			442.2	0.09881			462.2	40.93
463	0.00241	288	0.66465	388	0.00277			442.4	0.00884			212	141.8			492.4	0.81952			442.4	0.00514			442.4	0.10055			462.4	41.47
464	0.00235	287	0.74141	387	0.00277			442.6	0.00908			213	153.3			492.6	0.82284			442.6	0.00502			442.6	0.1029			462.6	41.93
465	0.00229	286	0.80606	386	0.00277			442.8	0.00912			214	129.4			492.8	0.8274			442.8	0.00531			442.8	0.10419			462.8	42.4
466	0.00226	285	0.85657	385	0.00277			443	0.00932			215	127.7			493	0.83135			443	0.0054			443	0.10547			463	43.02
467	0.00232	284	0.89697	384	0.00277			443.2	0.00949			216	144.3			493.2	0.83715			443.2	0.00546			443.2	0.10691			463.2	43.47
468	0.00222	283	0.92323	383	0.00277			443.4	0.00941			217	151.8			493.4	0.84172			443.4	0.00542			443.4	0.10895			463.4	44.06
469	0.0023	282	0.94141	382	0.00416			443.6	0.00945			218	146.6			493.6	0.84815			443.6	0.00534			443.6	0.10971			463.6	44.79
470	0.00221	281	0.96566	381	0.00416			443.8	0.00955			219	147.5			493.8	0.85209			443.8	0.00545			443.8	0.11236			463.8	45.33
471	0.0021	280	0.98384	380	0.00416			444	0.00965			220	154.8			494	0.85831			444	0.00548			444	0.11418			464	45.99
472	0.00205	279	0.99798	379	0.00416			444.2	0.00997			221	159.6			494.2	0.86308			444.2	0.00552			444.2	0.11622			464.2	46.44
473	0.00206	278	1	378	0.00416			444.4	0.01008			222	126.6			494.4	0.86889			444.4	0.00601			444.4	0.1172			464.4	46.98
474	0.00208	277	0.99394	377	0.00555			444.6	0.01021			223	145.7			494.6	0.87263			444.6	0.00603			444.6	0.11864			464.6	47.83
475	0.00195	276	0.9798	376	0.00555			444.8	0.01021			224	137.3			494.8	0.87781			444.8	0.00589			444.8	0.12106			464.8	48.25
476	0.00205	275	0.9596	375	0.00555			445	0.01032			225	121.5			495	0.88093			445	0.00574			445	0.12303			465	48.86
477	0.00203	274	0.93737	374	0.00555			445.2	0.0103			226	132.6			495.2	0.88715			445.2	0.00577			445.2	0.12432			465.2	49.59
478	0.00199	273	0.91313	373	0.00693			445.4	0.01052			227	125.6			495.4	0.89047			445.4	0.00581			445.4	0.12689			465.4	50.28
479	0.00193	272	0.88687	372	0.00693			445.6	0.01047			228	131.3			495.6	0.89607			445.6	0.00554			445.6	0.12893			465.6	51.08
480	0.00196	271	0.86263	371	0.00693			445.8	0.01072			229	136.7			495.8	0.89939			445.8	0.00549			445.8	0.13113			465.8	51.58
481	0.00186	270	0.84646	370	0.00693			446	0.01061			230	143.3			496	0.90478			446	0.00572			446	0.13279			466	52.2
482	0.00181	269	0.82424	369	0.00832			446.2	0.01075			231	147.9			496.2	0.90748			446.2	0.0058			446.2	0.13559			466.2	52.85
483	0.00185	268	0.79596	368	0.00971			446.4	0.01084			232	141.5			496.4	0.91308			446.4	0.00572			446.4	0.13794			466.4	53.83
484	0.00169	267	0.76768	367	0.0111			446.6	0.01102			233	133			496.6	0.91598			446.6	0.00574			446.6	0.14157			466.6	54.49
485	0.00164	266	0.74545	366	0.0111			446.8	0.01096			234	142.1			496.8	0.92179			446.8	0.00577			446.8	0.14384			466.8	55.24
486	0.00163	265	0.72525	365	0.0111			447	0.01108			235	137.2			497	0.9247			447	0.00611			447	0.14687			467	56
487	0.00168	264	0.69495	364	0.01248			447.2	0.01132			236	127.7			497.2	0.92988			447.2	0.0062			447.2	0.14929			467.2	56.73
488	0.00171	263	0.66263	363	0.01248			447.4	0.01144			237	133.4			497.4	0.93279			447.4	0.00612			447.4	0.15141			467.4	57.4
489	0.00166	262	0.63636	362	0.01387			447.6	0.0115			238	136			497.6	0.9359			447.6	0.00587			447.6	0.15375			467.6	58.38
490	0.00165	261	0.6202	361	0.01387			447.8	0.01167			239	140			497.8	0.93797			447.8	0.00609			447.8	0.15723			467.8	59.12
491	0.00153	260	0.60404	360	0.01387			448	0.01175			240	141.8			498	0.94316			448	0.00662			448	0.15973			468	59.97
492	0.00162	259	0.58788	359	0.01526			448.2	0.01176			241	130.3			498.2	0.94565			448.2	0.00666			448.2	0.16329			468.2	60.59
493	0.00137	258	0.56768	358	0.01664			448.4	0.01195			242	134.1			498.4	0.95042			448.4	0.00655			448.4	0.16556			468.4	61.39
494	0.00149	257	0.54141	357	0.01664			448.6	0.01214			243	135.4			498.6	0.9527			448.6	0.00671			448.6	0.16874			468.6	62.45
495	0.00143	256	0.51717	356	0.01803			448.8	0.01219			244	121.7			498.8	0.95644			448.8	0.00693			448.8	0.17093			468.8	63.35
496	0.0013	255	0.50707	355	0.01803			449	0.0123			245	128.9			499	0.95789			449	0.00672			449	0.17365			469	64.04
497	0.00134	254	0.50303	354	0.01803			449.2	0.01244			246	139.6			499.2	0.96121			449.2	0.007			449.2	0.17471			469.2	64.7
498	0.0013	253	0.50101	353	0.01942			449.4	0.01271			247	140.6			499.4	0.96287			449.4	0.00698			449.4	0.17918			469.4	65.47
499	0.00132	252	0.49697	352	0.0208			449.6	0.01275			248	121.3			499.6	0.96639			449.6	0.00699			449.6	0.18273			469.6	66.56
500	0.00136	251	0.49495	351	0.02219			449.8	0.01318			249	123.1			499.8	0.96785			449.8	0.00669			449.8	0.18682			469.8	67.47
501	0.0013	--	--	350	0.02358			450	0.01334			250	121.6			500	0.97096			450	0.00652			450	0.1897			470	68.57
502	0.00116	--	--	349	0.02497			450.2	0.01377			251	140.3			500.2	0.97282			450.2	0.0063			450.2	0.1925			470.2	69.34
503	0.00116	--	--	348	0.02635			450.4	0.01385			252	138.1			500.4	0.97594			450.4	0.00623			450.4	0.19613			470.4	70.12
504	0.00112	--	--	347	0.02913			450.6	0.01383			253	144			500.6	0.97677			450.6	0.00624			450.6	0.20006			470.6	71
505	0.00117	--	--	346	0.0319			450.8	0.01401			254	132.9			500.8	0.98029			450.8	0.00653			450.8	0.20286			470.8	71.86
506	0.00117	--	--	345	0.03467			451	0.0142			255	132.5			501	0.98112			451	0.00652			451	0.20589			471	72.84
507	0.00107	--	--	344	0.03883			451.2	0.01417			256	141.4			501.2	0.98278			451.2	0.0067			451.2	0.20967			471.2	73.86
508	0.00112	--	--	343	0.04022			451.4	0.01443			257	116.7			501.4	0.98423			451.4	0.00662			451.4	0.21285			471.4	74.79
509	0.000992639	--	--	342	0.04438			451.6	0.01459			258	133.3			501.6	0.9861			451.6	0.00688			451.6	0.21429			471.6	75.53
510	0.00104	--	--	341	0.04854			451.8	0.01482			259	123			501.8	0.98589			451.8	0.0066			451.8	0.21807			471.8	76.67
511	0.000892766	--	--	340	0.0527			452	0.0149			260	128.2			502	0.98776			452	0.00681			452	0.22155			472	77.59
512	0.000867189	--	--	339	0.04993			452.2	0.01524			261	125			502.2	0.98859			452.2	0.00697			452.2	0.22541			472.2	78.59
513	0.000935394	--	--	338	0.05132			452.4	0.01529			262	131.6			502.4	0.99066			452.4	0.00676			452.4	0.22958			472.4	79.78
514	0.000857445	--	--	337	0.0527			452.6	0.01563			263	116.1			502.6	0.99046			452.6	0.00663			452.6	0.23351			472.6	80.6
515	0.0007527	--	--	336	0.05409			452.8	0.01573			264	129.6			502.8	0.99315			452.8	0.00688			452.8	0.23631			472.8	81.79
516	0.00075879	--	--	335	0.05548			453	0.01574			265	125			503	0.99357			453	0.007			453	0.24108			473	83.01
517	0.000751482	--	--	334	0.05548			453.2	0.01594			266	119.5			503.2	0.99481			453.2	0.00713			453.2	0.24471			473.2	84.01
518	0.00063334	--	--	333	0.05825			453.4	0.01617			267	141.5			503.4	0.99378			453.4	0.00708			453.4	0.2491			473.4	85.03
519	0.000616289	--	--	332	0.06103			453.6	0.01637			268	114.5			503.6	0.99523			453.6	0.00683			453.6	0.25258			473.6	86.47
520	0.000593147	--	--	331	0.06519			453.8	0.0165			269	116.6			503.8	0.99502			453.8	0.00694			453.8	0.25644			473.8	87.52
521	0.000590711	--	--	330	0.06657			454	0.01688			270	116.6			504	0.9971			454	0.00695			454	0.25894			474	88.24
522	0.00062725	--	--	329	0.07074			454.2	0.01724			271	111.5			504.2	0.99668			454.2	0.00673			454.2	0.2637			474.2	89.24
523	0.000556608	--	--	328	0.07074			454.4	0.01739			272	112.4			504.4	0.99813			454.4	0.00664			454.4	0.26908			474.4	90.41
524	0.00056148	--	--	327	0.07906			454.6	0.01788			273	127.9			504.6	0.99751			454.6	0.00707			454.6	0.27309			474.6	91.65
525	0.000521288	--	--	326	0.09431			454.8	0.01819			274	125.5			504.8	0.99917			454.8	0.0069			454.8	0.27574			474.8	92.96
526	0.000456736	--	--	325	0.09015			455	0.01856			275	127.9			505	0.99876			455	0.0069			455	0.28118			475	94.01
527	0.000496928	--	--	324	0.09293			455.2	0.01868			276	119.1			505.2	1			455.2	0.00672			455.2	0.28535			475.2	95.02
528	0.000434812	--	--	323	0.09709			455.4	0.01888			277	124.1			505.4	0.99855			455.4	0.00658			455.4	0.29178			475.4	96.15
529	0.000494492	--	--	322	0.10541			455.6	0.01928			278	117.5			505.6	0.99959			455.6	0.00656			455.6	0.29662			475.6	97.19
530	0.000528595	--	--	321	0.10957			455.8	0.01943			279	109.4			505.8	0.99876			455.8	0.00652			455.8	0.30215			475.8	98.64
531	0.000384876	--	--	320	0.11512			456	0.0198			280	116.3			506	0.99979			456	0.00658			456	0.30669			476	99.93
532	0.000361735	--	--	319	0.11928			456.2	0.0199			281	105.4			506.2	0.99813			456.2	0.0068			456.2	0.31055			476.2	101
533	0.000392184	--	--	318	0.12483			456.4	0.02013			282	111.5			506.4	0.99855			456.4	0.00693			456.4	0.31471			476.4	102.3
534	0.000314234	--	--	317	0.13592			456.6	0.02051			283	123.2			506.6	0.99689			456.6	0.00708			456.6	0.3197			476.6	103.5
535	0.000306926	--	--	316	0.14424			456.8	0.02096			284	123.5			506.8	0.9973			456.8	0.00697			456.8	0.325			476.8	104.6
536	0.000294747	--	--	315	0.15395			457	0.02119			285	125			507	0.99689			457	0.00692			457	0.33173			477	105.9
537	0.000349555	--	--	314	0.16227			457.2	0.02152			286	126.9			507.2	0.99793			457.2	0.00686			457.2	0.33499			477.2	107.2
538	0.000367824	--	--	313	0.17337			457.4	0.0219			287	115.8			507.4	0.99689			457.4	0.00682			457.4	0.34066			477.4	108.6
539	0.00032885	--	--	312	0.18308			457.6	0.02208			288	109.8			507.6	0.99751			457.6	0.00681			457.6	0.34588			477.6	110
540	0.000358081	--	--	311	0.19556			457.8	0.02278			289	120.7			507.8	0.99544			457.8	0.00704			457.8	0.35194			477.8	111.3
541	0.000353209	--	--	310	0.20666			458	0.0234			290	119.4			508	0.99606			458	0.00676			458	0.35724			478	112.5
542	0.000386094	--	--	309	0.21775			458.2	0.02367			291	121.6			508.2	0.99461			458.2	0.007			458.2	0.36329			478.2	113.9
543	0.000449428	--	--	308	0.22746			458.4	0.02393			292	124			508.4	0.99502			458.4	0.00674			458.4	0.36912			478.4	115.3
544	0.000277695	--	--	307	0.23578			458.6	0.02452			293	125.6			508.6	0.99357			458.6	0.00673			458.6	0.37404			478.6	116.8
545	0.000344683	--	--	306	0.24411			458.8	0.02502			294	124.8			508.8	0.99336			458.8	0.0067			458.8	0.37842			478.8	118.3
546	0.00037026	--	--	305	0.25104			459	0.02529			295	115.8			509	0.99232			459	0.00701			459	0.38259			479	119.8
547	0.000348337	--	--	304	0.25936			459.2	0.02546			296	105.1			509.2	0.99274			459.2	0.0069			459.2	0.38675			479.2	121.2
548	0.000351991	--	--	303	0.2663			459.4	0.02614			297	98.08			509.4	0.99087			459.4	0.00692			459.4	0.39242			479.4	122.8
549	0.000311798	--	--	302	0.27184			459.6	0.02629			298	114.6			509.6	0.99108			459.6	0.00693			459.6	0.39817			479.6	124.1
550	0.000266734	--	--	301	0.27739			459.8	0.02694			299	104.4			509.8	0.98984			459.8	0.00699			459.8	0.40332			479.8	126
551	0.000170515	--	--	300	0.28294			460	0.02741			300	104.9			510	0.98942			460	0.00711			460	0.40786			480	127.5
552	0.000187566	--	--	299	0.28571			460.2	0.02809			301	95.49			510.2	0.98838			460.2	0.00714			460.2	0.41338			480.2	128.6
553	0.000129104	--	--	298	0.28988			460.4	0.02847			302	106.1			510.4	0.98901			460.4	0.00716			460.4	0.418			480.4	130.1
554	0.000124232	--	--	297	0.29404			460.6	0.02906			303	107.2			510.6	0.98735			460.6	0.00711			460.6	0.42413			480.6	131.8
555	0.000138848	--	--	296	0.29681			460.8	0.02941			304	105.1			510.8	0.98901			460.8	0.00724			460.8	0.42754			480.8	133.4
556	0.000120578	--	--	295	0.29958			461	0.02965			305	103.3			511	0.98776			461	0.00739			461	0.43601			481	134.7
557	0.00012545	--	--	294	0.30097			461.2	0.03024			306	108.9			511.2	0.98755			461.2	0.00746			461.2	0.44267			481.2	136.4
558	0.000108399	--	--	293	0.30374			461.4	0.03059			307	115.3			511.4	0.98631			461.4	0.00737			461.4	0.45001			481.4	138
559	9.86549e-05	--	--	292	0.30513			461.6	0.03136			308	114.9			511.6	0.98548			461.6	0.0074			461.6	0.45538			481.6	139.6
560	0.000104745	--	--	291	0.30652			461.8	0.03253			309	99.06			511.8	0.98444			461.8	0.00732			461.8	0.46166			481.8	141
561	0.000102309	--	--	290	0.30929			462	0.03315			310	109.3			512	0.98423			462	0.0074			462	0.46817			482	142.5
562	0.000135194	--	--	289	0.31068			462.2	0.03383			311	120.8			512.2	0.98299			462.2	0.00745			462.2	0.47581			482.2	144
563	0.000152245	--	--	288	0.31207			462.4	0.03404			312	105.6			512.4	0.98361			462.4	0.00736			462.4	0.48255			482.4	145.5
564	7.30777e-05	--	--	287	0.31345			462.6	0.03463			313	111.7			512.6	0.98237			462.6	0.00752			462.6	0.48936			482.6	147.3
565	0	--	--	286	0.31484			462.8	0.03536			314	113.4			512.8	0.9832			462.8	0.00776			462.8	0.49375			482.8	148.5
566	9.13471e-05	--	--	285	0.31623			463	0.03616			315	98.74			513	0.98174			463	0.00771			463	0.50071			483	149.4
567	0.000138848	--	--	284	0.31761			463.2	0.03704			316	109.8			513.2	0.98299			463.2	0.00776			463.2	0.50639			483.2	151.1
568	0.00012545	--	--	283	0.32178			463.4	0.03799			317	113.6			513.4	0.98091			463.4	0.00735			463.4	0.51244			483.4	152.3
569	0.000133976	--	--	282	0.32455			463.6	0.03878			318	97.66			513.6	0.98174			463.6	0.00756			463.6	0.51622			483.6	154.2
570	4.99364e-05	--	--	281	0.3301			463.8	0.03993			319	112.6			513.8	0.98029			463.8	0.00743			463.8	0.52341			483.8	155.6
571	7.55136e-05	--	--	280	0.33564			464	0.04087			320	100.9			514	0.97967			464	0.00724			464	0.53007			484	157.7
572	0.000216797	--	--	279	0.34397			464.2	0.04167			321	119.6			514.2	0.97614			464.2	0.00721			464.2	0.5359			484.2	159.8
573	0.000264298	--	--	278	0.35368			464.4	0.04235			322	120.2			514.4	0.97573			464.4	0.00724			464.4	0.54218			484.4	161.3
574	0.000247246	--	--	277	0.36755			464.6	0.04329			323	107.2			514.6	0.97407			464.6	0.0076			464.6	0.55081			484.6	162.9
575	0.000227759	--	--	276	0.3828			464.8	0.04391			324	96.01			514.8	0.97324			464.8	0.0074			464.8	0.55489			484.8	164.8
576	0.000283785	--	--	275	0.40638			465	0.04485			325	97			515	0.97199			465	0.0073			465	0.56435			485	166.2
577	0.000298401	--	--	274	0.43412			465.2	0.0457			326	120.1			515.2	0.97303			465.2	0.00737			465.2	0.57184			485.2	167.8
578	0.000415325	--	--	273	0.46741			465.4	0.04671			327	109.8			515.4	0.9722			465.4	0.00752			465.4	0.57949			485.4	169.2
579	0.000439684	--	--	272	0.50902			465.6	0.04753			328	108.7			515.6	0.97345			465.6	0.00746			465.6	0.58652			485.6	170.6
580	0.000375132	--	--	271	0.56172			465.8	0.04865			329	109.5			515.8	0.97158			465.8	0.00752			465.8	0.59545			485.8	172.4
581	0.000381222	--	--	270	0.60472			466	0.04927			330	112.5			516	0.97241			466	0.0076			466	0.60113			486	173.9
582	0.000532249	--	--	269	0.66158			466.2	0.04995			331	98.51			516.2	0.97013			466.2	0.00764			466.2	0.60764			486.2	175.1
583	0.000554172	--	--	268	0.72261			466.4	0.05098			332	95.9			516.4	0.97096			466.4	0.00736			466.4	0.6121			486.4	176.8
584	0.000650391	--	--	267	0.77947			466.6	0.05216			333	116.8			516.6	0.96909			466.6	0.00741			466.6	0.61997			486.6	178.2
585	0.000668661	--	--	266	0.83634			466.8	0.0531			334	112.5			516.8	0.9693			466.8	0.00741			466.8	0.62368			486.8	179.6
586	0.000685712	--	--	265	0.8835			467	0.05425			335	109.5			517	0.96764			467	0.00771			467	0.63268			487	181.7
587	0.000760008	--	--	264	0.9251			467.2	0.05507			336	113.4			517.2	0.96826			467.2	0.00764			467.2	0.63874			487.2	183.6
588	0.000632122	--	--	263	0.95562			467.4	0.05631			337	109.7			517.4	0.96743			467.4	0.00765			467.4	0.64562			487.4	184.9
589	0.000730777	--	--	262	0.98197			467.6	0.05734			338	100.2			517.6	0.96847			467.6	0.00775			467.6	0.64903			487.6	187
590	0.000610199	--	--	261	0.99445			467.8	0.05843			339	96.26			517.8	0.96639			467.8	0.00755			467.8	0.65592			487.8	188.8
591	0.00052007	--	--	260	1			468	0.05988			340	101.7			518	0.96722			468	0.0074			468	0.66333			488	190.8
592	0.000602891	--	--	259	0.99861			468.2	0.06135			341	103			518.2	0.96577			468.2	0.00735			468.2	0.67014			488.2	192.2
593	0.000604109	--	--	258	0.99584			468.4	0.06253			342	98.52			518.4	0.96702			468.4	0.00721			468.4	0.67536			488.4	193.4
594	0.000636994	--	--	257	0.99029			468.6	0.0635			343	109			518.6	0.96556			468.6	0.0073			468.6	0.6821			488.6	195
595	0.000650391	--	--	256	0.98197			468.8	0.06512			344	108.7			518.8	0.96577			468.8	0.00721			468.8	0.68883			488.8	196.4
596	0.000483531	--	--	255	0.97087			469	0.06647			345	104.7			519	0.96453			469	0.00721			469	0.69534			489	197.9
597	0.000461607	--	--	254	0.95978			469.2	0.06765			346	94.44			519.2	0.96515			469.2	0.0073			469.2	0.70124			489.2	199.8
598	0.000327632	--	--	253	0.94313			469.4	0.06913			347	101.6			519.4	0.96328			469.4	0.00718			469.4	0.70836			489.4	201.6
599	0.000182694	--	--	252	0.92788			469.6	0.07051			348	94.5			519.6	0.96473			469.6	0.00752			469.6	0.7132			489.6	203.2
600	0.000146155	--	--	251	0.91123			469.8	0.07193			349	95.17			519.8	0.96162			469.8	0.00762			469.8	0.72062			489.8	205.1
--	--	--	--	250	0.88904			470	0.07346			350	97.69			520	0.96266			470	0.00763			470	0.72796			490	206.9
--	--	--	--	249	0.86824			470.2	0.07525			351	94.81			520.2	0.96079			470.2	0.00749			470.2	0.7359			490.2	208.3
--	--	--	--	248	0.84605			470.4	0.0762			352	94.13			520.4	0.96204			470.4	0.00746			470.4	0.74271			490.4	209.4
--	--	--	--	247	0.81831			470.6	0.07805			353	89.76			520.6	0.96079			470.6	0.00729			470.6	0.74877			490.6	211.2
--	--	--	--	246	0.79889			470.8	0.07973			354	98.37			520.8	0.96141			470.8	0.0071			470.8	0.75255			490.8	213
--	--	--	--	245	0.77531			471	0.08132			355	97.36			521	0.95976			471	0.00708			471	0.76087			491	214.4
--	--	--	--	244	0.75173			471.2	0.08265			356	88.78			521.2	0.96079			471.2	0.00736			471.2	0.76768			491.2	216.2
--	--	--	--	243	0.72816			471.4	0.08421			357	89.15			521.4	0.95872			471.4	0.00718			471.4	0.77601			491.4	217.6
--	--	--	--	242	0.70735			471.6	0.08595			358	107			521.6	0.96079			471.6	0.00729			471.6	0.78055			491.6	219.1
--	--	--	--	241	0.68655			471.8	0.08733			359	90.44			521.8	0.95872			471.8	0.00737			471.8	0.78509			491.8	220.3
--	--	--	--	240	0.66713			472	0.08919			360	89.11			522	0.95934			472	0.00737			472	0.7919			492	221.8
--	--	--	--	239	0.65326			472.2	0.09093			361	95.97			522.2	0.95893			472.2	0.00729			472.2	0.79871			492.2	223.3
--	--	--	--	238	0.63523			472.4	0.09249			362	89.27			522.4	0.95934			472.4	0.00722			472.4	0.80401			492.4	225.3
--	--	--	--	237	0.62275			472.6	0.09443			363	95.46			522.6	0.95872			472.6	0.00708			472.6	0.8093			492.6	226.9
--	--	--	--	236	0.61304			472.8	0.09594			364	88.03			522.8	0.96038			472.8	0.00702			472.8	0.8146			492.8	228.2
--	--	--	--	235	0.60472			473	0.09776			365	86.65			523	0.9583			473	0.00701			473	0.82293			493	229.6
--	--	--	--	234	0.59917			473.2	0.09962			366	104.8			523.2	0.9583			473.2	0.00691			473.2	0.82671			493.2	231
--	--	--	--	233	0.59639			473.4	0.10156			367	91.92			523.4	0.95664			473.4	0.00693			473.4	0.83428			493.4	232.8
--	--	--	--	232	0.59501			473.6	0.10298			368	84.25			523.6	0.95664			473.6	0.00681			473.6	0.8373			493.6	234
--	--	--	--	231	0.59223			473.8	0.10516			369	86.02			523.8	0.95561			473.8	0.00672			473.8	0.84336			493.8	235.4
--	--	--	--	230	0.59639			474	0.10666			370	89.49			524	0.95685			474	0.00685			474	0.84941			494	237.1
--	--	--	--	229	0.58669			474.2	0.10884			371	85.4			524.2	0.95561			474.2	0.00687			474.2	0.85395			494.2	238.1
--	--	--	--	228	0.59501			474.4	0.11096			372	85.57			524.4	0.95664			474.4	0.00678			474.4	0.85698			494.4	239.4
--	--	--	--	227	0.5853			474.6	0.11376			373	96.24			524.6	0.95498			474.6	0.00675			474.6	0.86303			494.6	240.9
--	--	--	--	226	0.56449			474.8	0.11523			374	97.75			524.8	0.95623			474.8	0.00708			474.8	0.86455			494.8	242.7
--	--	--	--	225	0.57143			475	0.11759			375	95.87			525	0.95436			475	0.00717			475	0.87136			495	244
--	--	--	--	224	0.56033			475.2	0.11939			376	93.58			525.2	0.95478			475.2	0.0072			475.2	0.87438			495.2	245.4
--	--	--	--	223	0.52843			475.4	0.12186			377	93.38			525.4	0.95353			475.4	0.00702			475.4	0.88119			495.4	246.9
--	--	--	--	222	0.50902			475.6	0.12431			378	87.84			525.6	0.95415			475.6	0.0071			475.6	0.88498			495.6	248
--	--	--	--	221	0.44244			475.8	0.12705			379	94.98			525.8	0.95291			475.8	0.00718			475.8	0.89103			495.8	249.4
--	--	--	--	220	0.46186			476	0.12923			380	86.29			526	0.95332			476	0.00752			476	0.89481			496	250.9
--	--	--	--	219	0.42996			476.2	0.13179			381	82.27			526.2	0.95208			476.2	0.00746			476.2	0.90163			496.2	251.8
--	--	--	--	218	0.41886			476.4	0.134			382	88.2			526.4	0.95229			476.4	0.0072			476.4	0.90465			496.4	254.1
--	--	--	--	217	0.38141			476.6	0.13739			383	81.73			526.6	0.95083			476.6	0.00744			476.6	0.90844			496.6	254.9
--	--	--	--	216	0.38974			476.8	0.13957			384	77.14			526.8	0.95249			476.8	0.00751			476.8	0.90919			496.8	255.8
--	--	--	--	215	0.43551			477	0.14222			385	79.25			527	0.95021			477	0.00755			477	0.91449			497	257.2
--	--	--	--	214	0.38558			477.2	0.14428			386	92.06			527.2	0.95021			477.2	0.00761			477.2	0.91903			497.2	258.5
--	--	--	--	213	0.28155			477.4	0.14688			387	81.82			527.4	0.94855			477.4	0.00737			477.4	0.92433			497.4	260.6
--	--	--	--	212	0.31068			477.6	0.14982			388	96.28			527.6	0.9498			477.6	0.00718			477.6	0.92508			497.6	261.4
--	--	--	--	211	0.29681			477.8	0.15303			389	92.66			527.8	0.94814			477.8	0.00719			477.8	0.92962			497.8	261.8
--	--	--	--	210	0.27184			478	0.15504			390	87.16			528	0.94855			478	0.00718			478	0.93038			498	262.8
--	--	--	--	209	0.30652			478.2	0.15778			391	87.6			528.2	0.94772			478.2	0.00718			478.2	0.93643			498.2	264
--	--	--	--	208	0.2871			478.4	0.16046			392	94.25			528.4	0.94835			478.4	0.00716			478.4	0.93643			498.4	264.9
--	--	--	--	207	0.31068			478.6	0.16317			393	80.11			528.6	0.9471			478.6	0.00732			478.6	0.93946			498.6	266
--	--	--	--	206	0.27462			478.8	0.16617			394	82.94			528.8	0.94731			478.8	0.00755			478.8	0.94325			498.8	267.4
--	--	--	--	205	0.35229			479	0.16903			395	81.71			529	0.94544			479	0.00737			479	0.94779			499	268.3
--	--	--	--	204	0.27878			479.2	0.17127			396	84.42			529.2	0.94627			479.2	0.00736			479.2	0.95006			499.2	268.6
--	--	--	--	203	0.362			479.4	0.1741			397	75.33			529.4	0.94544			479.4	0.00748			479.4	0.95233			499.4	269.4
--	--	--	--	202	0.25798			479.6	0.17643			398	85.32			529.6	0.94586			479.6	0.00747			479.6	0.95611			499.6	270
--	--	--	--	201	0.15118			479.8	0.17955			399	89.92			529.8	0.94503			479.8	0.00726			479.8	0.95914			499.8	270.4
--	--	--	--	200	0.21082			480	0.18208			400	84.78			530	0.94544			480	0.00736			480	0.96065			500	271.4
--	--	--	--	--	--			480.2	0.18532			401	83.61			530.2	0.9442			480.2	0.00734			480.2	0.96065			500.2	272.3
--	--	--	--	--	--			480.4	0.18759			402	93.69			530.4	0.9444			480.4	0.00723			480.4	0.96292			500.4	273.3
--	--	--	--	--	--			480.6	0.19092			403	78.17			530.6	0.94254			480.6	0.00737			480.6	0.9667			500.6	274.5
--	--	--	--	--	--			480.8	0.19454			404	75.94			530.8	0.94357			480.8	0.0074			480.8	0.96822			500.8	275.2
--	--	--	--	--	--			481	0.19808			405	86.66			531	0.94295			481	0.00736			481	0.97276			501	276.1
--	--	--	--	--	--			481.2	0.20141			406	86.57			531.2	0.94316			481.2	0.00736			481.2	0.972			501.2	276.9
--	--	--	--	--	--			481.4	0.20471			407	94.25			531.4	0.94171			481.4	0.00728			481.4	0.97427			501.4	277.2
--	--	--	--	--	--			481.6	0.20786			408	92.68			531.6	0.94129			481.6	0.00742			481.6	0.97351			501.6	277.6
--	--	--	--	--	--			481.8	0.21154			409	88.54			531.8	0.94067			481.8	0.00727			481.8	0.9773			501.8	278.4
--	--	--	--	--	--			482	0.21381			410	90.91			532	0.94067			482	0.00773			482	0.97578			502	279.1
--	--	--	--	--	--			482.2	0.21744			411	90.81			532.2	0.9388			482.2	0.00767			482.2	0.98184			502.2	279.6
--	--	--	--	--	--			482.4	0.22085			412	91.41			532.4	0.9388			482.4	0.00755			482.4	0.9826			502.4	280.3
--	--	--	--	--	--			482.6	0.22513			413	92.25			532.6	0.93631			482.6	0.00733			482.6	0.98411			502.6	280.8
--	--	--	--	--	--			482.8	0.22819			414	86.78			532.8	0.93611			482.8	0.00765			482.8	0.98335			502.8	281.1
--	--	--	--	--	--			483	0.23149			415	84.72			533	0.93465			483	0.00776			483	0.98562			503	281.3
--	--	--	--	--	--			483.2	0.23444			416	88.25			533.2	0.93465			483.2	0.00765			483.2	0.98638			503.2	281.6
--	--	--	--	--	--			483.4	0.23918			417	80.06			533.4	0.93362			483.4	0.00768			483.4	0.98865			503.4	282
--	--	--	--	--	--			483.6	0.24339			418	85.05			533.6	0.93403			483.6	0.00775			483.6	0.99016			503.6	282.9
--	--	--	--	--	--			483.8	0.24693			419	87.73			533.8	0.93216			483.8	0.00778			483.8	0.99319			503.8	283
--	--	--	--	--	--			484	0.25023			420	77.92			534	0.93196			484	0.00804			484	0.99168			504	283.5
--	--	--	--	--	--			484.2	0.25309			421	79.66			534.2	0.92947			484.2	0.00796			484.2	0.99319			504.2	283.2
--	--	--	--	--	--			484.4	0.25624			422	82.14			534.4	0.92947			484.4	0.00821			484.4	0.99243			504.4	283.3
--	--	--	--	--	--			484.6	0.2601			423	80.95			534.6	0.92739			484.6	0.00825			484.6	0.99546			504.6	283.6
--	--	--	--	--	--			484.8	0.26316			424	78.78			534.8	0.92781			484.8	0.00811			484.8	0.99168			504.8	283.5
--	--	--	--	--	--			485	0.26714			425	78.69			535	0.92636			485	0.00809			485	0.99319			505	283.9
--	--	--	--	--	--			485.2	0.2707			426	82.04			535.2	0.92677			485.2	0.00805			485.2	0.99395			505.2	284.3
--	--	--	--	--	--			485.4	0.27489			427	82.48			535.4	0.92449			485.4	0.00803			485.4	0.99697			505.4	284.2
--	--	--	--	--	--			485.6	0.27881			428	87.51			535.6	0.9247			485.6	0.00822			485.6	0.99773			505.6	284.6
--	--	--	--	--	--			485.8	0.28266			429	86.98			535.8	0.92304			485.8	0.00818			485.8	1			505.8	284.6
--	--	--	--	--	--			486	0.28585			430	76.07			536	0.92241			486	0.00857			486	0.99849			506	285.5
--	--	--	--	--	--			486.2	0.29086			431	83.51			536.2	0.92013			486.2	0.00841			486.2	0.99849			506.2	285.2
--	--	--	--	--	--			486.4	0.29469			432	90.68			536.4	0.92013			486.4	0.0083			486.4	0.99697			506.4	285.7
--	--	--	--	--	--			486.6	0.29969			433	92.12			536.6	0.91785			486.6	0.00815			486.6	0.99849			506.6	285.1
--	--	--	--	--	--			486.8	0.30264			434	75.88			536.8	0.91847			486.8	0.00837			486.8	0.99622			506.8	285.1
--	--	--	--	--	--			487	0.30706			435	77.74			537	0.91515			487	0.00833			487	0.99773			507	284.8
--	--	--	--	--	--			487.2	0.31059			436	75.89			537.2	0.91557			487.2	0.00851			487.2	0.99622			507.2	285.2
--	--	--	--	--	--			487.4	0.31531			437	83.17			537.4	0.91287			487.4	0.00839			487.4	0.99849			507.4	285.4
--	--	--	--	--	--			487.6	0.31914			438	80.55			537.6	0.91266			487.6	0.00834			487.6	0.99773			507.6	285.5
--	--	--	--	--	--			487.8	0.32385			439	82			537.8	0.91018			487.8	0.0082			487.8	0.99697			507.8	285.4
--	--	--	--	--	--			488	0.32768			440	89.46			538	0.90997			488	0.00806			488	0.99546			508	284.7
--	--	--	--	--	--			488.2	0.3324			441	90.51			538.2	0.90789			488.2	0.00794			488.2	0.99697			508.2	284.4
--	--	--	--	--	--			488.4	0.33534			442	72.95			538.4	0.90727			488.4	0.00844			488.4	0.9947			508.4	284.9
--	--	--	--	--	--			488.6	0.33976			443	80.66			538.6	0.90478			488.6	0.00874			488.6	0.99546			508.6	285
--	--	--	--	--	--			488.8	0.3433			444	83.07			538.8	0.90437			488.8	0.00874			488.8	0.99319			508.8	284.1
--	--	--	--	--	--			489	0.34742			445	77.23			539	0.90271			489	0.00888			489	0.9947			509	284.6
--	--	--	--	--	--			489.2	0.35184			446	87.83			539.2	0.90126			489.2	0.00894			489.2	0.9947			509.2	284.8
--	--	--	--	--	--			489.4	0.35714			447	77.85			539.4	0.89877			489.4	0.00881			489.4	0.99395			509.4	284.7
--	--	--	--	--	--			489.6	0.36039			448	79.27			539.6	0.89877			489.6	0.00887			489.6	0.99168			509.6	284.3
--	--	--	--	--	--			489.8	0.36539			449	80.01			539.8	0.89545			489.8	0.00881			489.8	0.99016			509.8	283.8
--	--	--	--	--	--			490	0.3707			450	72.79			540	0.89482			490	0.00898			490	0.98865			510	283.7
--	--	--	--	--	--			490.2	0.37629			451	75.11			540.2	0.89192			490.2	0.009			490.2	0.99168			510.2	283.2
--	--	--	--	--	--			490.4	0.37983			452	81.85			540.4	0.89088			490.4	0.00889			490.4	0.99168			510.4	282.9
--	--	--	--	--	--			490.6	0.38513			453	86.55			540.6	0.88819			490.6	0.00901			490.6	0.99243			510.6	282.7
--	--	--	--	--	--			490.8	0.38926			454	76.74			540.8	0.88673			490.8	0.00877			490.8	0.99016			510.8	282.1
--	--	--	--	--	--			491	0.39486			455	77.35			541	0.88445			491	0.00894			491	0.99243			511	281.6
--	--	--	--	--	--			491.2	0.39986			456	77.49			541.2	0.88258			491.2	0.00921			491.2	0.99016			511.2	280.9
--	--	--	--	--	--			491.4	0.40517			457	73.67			541.4	0.87844			491.4	0.00921			491.4	0.99092			511.4	280.3
--	--	--	--	--	--			491.6	0.40959			458	73.56			541.6	0.87678			491.6	0.00899			491.6	0.98714			511.6	280.5
--	--	--	--	--	--			491.8	0.41342			459	73.96			541.8	0.87408			491.8	0.00892			491.8	0.98714			511.8	279.7
--	--	--	--	--	--			492	0.41842			460	72.57			542	0.87242			492	0.00878			492	0.98714			512	279.8
--	--	--	--	--	--			492.2	0.42373			461	81.66			542.2	0.86952			492.2	0.00886			492.2	0.98562			512.2	279.6
--	--	--	--	--	--			492.4	0.42785			462	78.72			542.4	0.86744			492.4	0.00903			492.4	0.9826			512.4	279.6
--	--	--	--	--	--			492.6	0.43316			463	81.01			542.6	0.86412			492.6	0.00874			492.6	0.9826			512.6	278.9
--	--	--	--	--	--			492.8	0.43787			464	69.61			542.8	0.86308			492.8	0.00871			492.8	0.98335			512.8	278.5
--	--	--	--	--	--			493	0.44347			465	76.64			543	0.85914			493	0.00861			493	0.98487			513	278.1
--	--	--	--	--	--			493.2	0.44877			466	73.39			543.2	0.85831			493.2	0.00881			493.2	0.98487			513.2	277.5
--	--	--	--	--	--			493.4	0.45407			467	71.91			543.4	0.85541			493.4	0.00886			493.4	0.98638			513.4	277
--	--	--	--	--	--			493.6	0.45938			468	75.49			543.6	0.85333			493.6	0.00886			493.6	0.98411			513.6	276.9
--	--	--	--	--	--			493.8	0.46409			469	75.91			543.8	0.85043			493.8	0.00904			493.8	0.98714			513.8	276.2
--	--	--	--	--	--			494	0.46939			470	77.24			544	0.84877			494	0.00909			494	0.98714			514	275.7
--	--	--	--	--	--			494.2	0.47558			471	81.96			544.2	0.84566			494.2	0.00924			494.2	0.98789			514.2	274.8
--	--	--	--	--	--			494.4	0.48			472	78.91			544.4	0.844			494.4	0.00931			494.4	0.98411			514.4	274
--	--	--	--	--	--			494.6	0.48619			473	72.3			544.6	0.84089			494.6	0.00953			494.6	0.98411			514.6	273.2
--	--	--	--	--	--			494.8	0.49002			474	80.9			544.8	0.83964			494.8	0.00981			494.8	0.98108			514.8	272.3
--	--	--	--	--	--			495	0.49591			475	70.08			545	0.83695			495	0.00957			495	0.98108			515	272
--	--	--	--	--	--			495.2	0.50092			476	98.38			545.2	0.83549			495.2	0.00955			495.2	0.97805			515.2	271.6
--	--	--	--	--	--			495.4	0.50681			477	73.57			545.4	0.83114			495.4	0.00938			495.4	0.98033			515.4	270.3
--	--	--	--	--	--			495.6	0.51123			478	74.63			545.6	0.82906			495.6	0.00933			495.6	0.97654			515.6	269.8
--	--	--	--	--	--			495.8	0.51683			479	80.21			545.8	0.82595			495.8	0.00927			495.8	0.97957			515.8	268.9
--	--	--	--	--	--			496	0.52125			480	71.28			546	0.8245			496	0.00929			496	0.97805			516	267.7
--	--	--	--	--	--			496.2	0.52714			481	68.53			546.2	0.8216			496.2	0.00944			496.2	0.98033			516.2	266.8
--	--	--	--	--	--			496.4	0.53244			482	70.02			546.4	0.81973			496.4	0.00961			496.4	0.97881			516.4	267
--	--	--	--	--	--			496.6	0.53892			483	71.31			546.6	0.81558			496.6	0.00957			496.6	0.97805			516.6	266.5
--	--	--	--	--	--			496.8	0.54423			484	71.38			546.8	0.81309			496.8	0.0095			496.8	0.97881			516.8	265.5
--	--	--	--	--	--			497	0.55071			485	74.66			547	0.8106			497	0.00984			497	0.9773			517	264.9
--	--	--	--	--	--			497.2	0.55572			486	68.21			547.2	0.80915			497.2	0.00988			497.2	0.97578			517.2	263.9
--	--	--	--	--	--			497.4	0.56161			487	66.83			547.4	0.80541			497.4	0.0098			497.4	0.9773			517.4	263.2
--	--	--	--	--	--			497.6	0.56721			488	72.96			547.6	0.80334			497.6	0.00993			497.6	0.9773			517.6	262.5
--	--	--	--	--	--			497.8	0.57339			489	77.07			547.8	0.79961			497.8	0.00984			497.8	0.97654			517.8	261.9
--	--	--	--	--	--			498	0.57899			490	72.6			548	0.79753			498	0.00972			498	0.97503			518	261.5
--	--	--	--	--	--			498.2	0.58488			491	83.32			548.2	0.79297			498.2	0.00968			498.2	0.97503			518.2	260.9
--	--	--	--	--	--			498.4	0.58842			492	66.35			548.4	0.79048			498.4	0.00966			498.4	0.97276			518.4	260.4
--	--	--	--	--	--			498.6	0.5952			493	71.44			548.6	0.78674			498.6	0.00952			498.6	0.97427			518.6	259.4
--	--	--	--	--	--			498.8	0.59961			494	71.63			548.8	0.78405			498.8	0.00968			498.8	0.972			518.8	258.6
--	--	--	--	--	--			499	0.6058			495	67.86			549	0.78011			499	0.00974			499	0.97578			519	258.4
--	--	--	--	--	--			499.2	0.6111			496	65.89			549.2	0.77824			499.2	0.00996			499.2	0.97503			519.2	257.7
--	--	--	--	--	--			499.4	0.617			497	65.81			549.4	0.77471			499.4	0.00987			499.4	0.97427			519.4	257.2
--	--	--	--	--	--			499.6	0.62201			498	60.07			549.6	0.77222			499.6	0.0099			499.6	0.97351			519.6	256.6
--	--	--	--	--	--			499.8	0.62849			499	62.23			549.8	0.76828			499.8	0.00991			499.8	0.97427			519.8	255.8
--	--	--	--	--	--			500	0.63291			500	58.26			550	0.76538			500	0.01002			500	0.972			520	255.1
--	--	--	--	--	--			500.2	0.6385			501	65.1			550.2	0.76164			500.2	0.01003			500.2	0.97049			520.2	254.4
--	--	--	--	--	--			500.4	0.64381			502	65.55			550.4	0.75936			500.4	0.01009			500.4	0.9667			520.4	253.3
--	--	--	--	--	--			500.6	0.65029			503	65.29			550.6	0.75563			500.6	0.01033			500.6	0.9667			520.6	252.7
--	--	--	--	--	--			500.8	0.65589			504	64.18			550.8	0.75272			500.8	0.01045			500.8	0.96519			520.8	251.7
--	--	--	--	--	--			501	0.66207			505	83.41			551	0.75003			501	0.01064			501	0.96897			521	250.5
--	--	--	--	--	--			501.2	0.66708			506	72.74			551.2	0.74774			501.2	0.01057			501.2	0.9667			521.2	250.2
--	--	--	--	--	--			501.4	0.67268			507	74.42			551.4	0.74463			501.4	0.01061			501.4	0.96897			521.4	248.9
--	--	--	--	--	--			501.6	0.67857			508	67.73			551.6	0.74214			501.6	0.01097			501.6	0.96973			521.6	248.3
--	--	--	--	--	--			501.8	0.68594			509	71.74			551.8	0.73862			501.8	0.01124			501.8	0.97049			521.8	246.9
--	--	--	--	--	--			502	0.69154			510	75.5			552	0.7355			502	0.01124			502	0.96973			522	246.4
--	--	--	--	--	--			502.2	0.69713			511	68.74			552.2	0.73198			502.2	0.01121			502.2	0.97049			522.2	245.2
--	--	--	--	--	--			502.4	0.70303			512	67.14			552.4	0.72949			502.4	0.01111			502.4	0.96897			522.4	245
--	--	--	--	--	--			502.6	0.70951			513	69.24			552.6	0.72679			502.6	0.01141			502.6	0.97124			522.6	244.6
--	--	--	--	--	--			502.8	0.71334			514	75.94			552.8	0.72492			502.8	0.01128			502.8	0.96973			522.8	243.7
--	--	--	--	--	--			503	0.71982			515	67.48			553	0.72181			503	0.01146			503	0.97049			523	243.2
--	--	--	--	--	--			503.2	0.72571			516	69.62			553.2	0.71932			503.2	0.01155			503.2	0.96897			523.2	242.7
--	--	--	--	--	--			503.4	0.7319			517	72.45			553.4	0.71517			503.4	0.0113			503.4	0.972			523.4	241.9
--	--	--	--	--	--			503.6	0.73632			518	67.34			553.6	0.71331			503.6	0.01159			503.6	0.97049			523.6	241.4
--	--	--	--	--	--			503.8	0.74309			519	61.57			553.8	0.7102			503.8	0.01169			503.8	0.97276			523.8	240.5
--	--	--	--	--	--			504	0.74692			520	65.02			554	0.7075			504	0.0114			504	0.972			524	240.1
--	--	--	--	--	--			504.2	0.75252			521	75.27			554.2	0.70314			504.2	0.01156			504.2	0.97351			524.2	239.3
--	--	--	--	--	--			504.4	0.75724			522	61.34			554.4	0.70128			504.4	0.01157			504.4	0.97124			524.4	238.8
--	--	--	--	--	--			504.6	0.76283			523	62.58			554.6	0.69754			504.6	0.01154			504.6	0.97124			524.6	238
--	--	--	--	--	--			504.8	0.76637			524	64.93			554.8	0.69484			504.8	0.01165			504.8	0.96973			524.8	237
--	--	--	--	--	--			505	0.77226			525	62.25			555	0.69111			505	0.01167			505	0.972			525	236.8
--	--	--	--	--	--			505.2	0.77756			526	59.44			555.2	0.68945			505.2	0.01187			505.2	0.972			525.2	236.4
--	--	--	--	--	--			505.4	0.78463			527	58.91			555.4	0.68572			505.4	0.01176			505.4	0.97276			525.4	236.1
--	--	--	--	--	--			505.6	0.78994			528	63.78			555.6	0.68323			505.6	0.01231			505.6	0.97351			525.6	235.4
--	--	--	--	--	--			505.8	0.79465			529	65.37			555.8	0.67908			505.8	0.01243			505.8	0.9773			525.8	234.4
--	--	--	--	--	--			506	0.79995			530	66.06			556	0.6768			506	0.01278			506	0.97578			526	233.6
--	--	--	--	--	--			506.2	0.80614			531	62.67			556.2	0.67327			506.2	0.01288			506.2	0.97503			526.2	233.4
--	--	--	--	--	--			506.4	0.81086			532	62.65			556.4	0.67203			506.4	0.01295			506.4	0.97351			526.4	232.2
--	--	--	--	--	--			506.6	0.81645			533	58.92			556.6	0.66788			506.6	0.01317			506.6	0.97503			526.6	232.4
--	--	--	--	--	--			506.8	0.82028			534	62			556.8	0.66518			506.8	0.01313			506.8	0.97427			526.8	231.4
--	--	--	--	--	--			507	0.82588			535	64.09			557	0.66165			507	0.01325			507	0.97427			527	230.5
--	--	--	--	--	--			507.2	0.8303			536	61			557.2	0.65916			507.2	0.0131			507.2	0.97276			527.2	229.8
--	--	--	--	--	--			507.4	0.83678			537	59.9			557.4	0.65481			507.4	0.01324			507.4	0.97503			527.4	229.4
--	--	--	--	--	--			507.6	0.84002			538	71.28			557.6	0.65273			507.6	0.01318			507.6	0.97276			527.6	228.6
--	--	--	--	--	--			507.8	0.84739			539	63.33			557.8	0.64962			507.8	0.01331			507.8	0.97351			527.8	228
--	--	--	--	--	--			508	0.8521			540	67.01			558	0.64568			508	0.01329			508	0.972			528	227.6
--	--	--	--	--	--			508.2	0.85858			541	70.42			558.2	0.64298			508.2	0.01338			508.2	0.97578			528.2	226.7
--	--	--	--	--	--			508.4	0.8633			542	66.31			558.4	0.64153			508.4	0.01385			508.4	0.97427			528.4	225.9
--	--	--	--	--	--			508.6	0.86978			543	62.19			558.6	0.638			508.6	0.01374			508.6	0.97503			528.6	224.8
--	--	--	--	--	--			508.8	0.87361			544	75.57			558.8	0.63551			508.8	0.01398			508.8	0.97503			528.8	223.8
--	--	--	--	--	--			509	0.87773			545	66.05			559	0.6324			509	0.01428			509	0.97654			529	223.3
--	--	--	--	--	--			509.2	0.88039			546	61.66			559.2	0.63116			509.2	0.01401			509.2	0.97503			529.2	222.1
--	--	--	--	--	--			509.4	0.88539			547	57.34			559.4	0.62825			509.4	0.01387			509.4	0.97351			529.4	221.6
--	--	--	--	--	--			509.6	0.88834			548	64.66			559.6	0.62659			509.6	0.01379			509.6	0.96897			529.6	220.8
--	--	--	--	--	--			509.8	0.89335			549	62.43			559.8	0.62369			509.8	0.01419			509.8	0.97124			529.8	220.7
--	--	--	--	--	--			510	0.89629			550	60.94			560	0.62182			510	0.01457			510	0.96897			530	220.4
--	--	--	--	--	--			510.2	0.90071			551	59.26			560.2	0.61913			510.2	0.01476			510.2	0.96897			530.2	219.8
--	--	--	--	--	--			510.4	0.90425			552	51.73			560.4	0.61684			510.4	0.01478			510.4	0.9667			530.4	219.5
--	--	--	--	--	--			510.6	0.90749			553	61.88			560.6	0.61373			510.6	0.01488			510.6	0.9667			530.6	218.8
--	--	--	--	--	--			510.8	0.90926			554	60.17			560.8	0.6127			510.8	0.01509			510.8	0.96292			530.8	218.8
--	--	--	--	--	--			511	0.91456			555	49.83			561	0.60855			511	0.01521			511	0.96519			531	218.7
--	--	--	--	--	--			511.2	0.91662			556	61.82			561.2	0.60668			511.2	0.01543			511.2	0.96292			531.2	217.8
--	--	--	--	--	--			511.4	0.92193			557	53.98			561.4	0.60398			511.4	0.01562			511.4	0.96443			531.4	217.1
--	--	--	--	--	--			511.6	0.92487			558	54.27			561.6	0.60149			511.6	0.01558			511.6	0.96141			531.6	216.7
--	--	--	--	--	--			511.8	0.929			559	58.39			561.8	0.59797			511.8	0.01568			511.8	0.96141			531.8	216.1
--	--	--	--	--	--			512	0.93253			560	58.34			562	0.59693			512	0.01564			512	0.95914			532	215.9
--	--	--	--	--	--			512.2	0.93695			561	62.08			562.2	0.5932			512.2	0.01529			512.2	0.95838			532.2	215
--	--	--	--	--	--			512.4	0.94019			562	72.03			562.4	0.59154			512.4	0.01562			512.4	0.95838			532.4	214.2
--	--	--	--	--	--			512.6	0.94373			563	62.2			562.6	0.58759			512.6	0.01581			512.6	0.95838			532.6	213.3
--	--	--	--	--	--			512.8	0.94579			564	64.26			562.8	0.58511			512.8	0.01622			512.8	0.95535			532.8	212.8
--	--	--	--	--	--			513	0.94962			565	62.31			563	0.58324			513	0.01634			513	0.95535			533	211.9
--	--	--	--	--	--			513.2	0.95227			566	63.43			563.2	0.58179			513.2	0.01665			513.2	0.95157			533.2	210.9
--	--	--	--	--	--			513.4	0.95492			567	59.47			563.4	0.57867			513.4	0.01694			513.4	0.95233			533.4	210.6
--	--	--	--	--	--			513.6	0.95758			568	70.08			563.6	0.57722			513.6	0.01742			513.6	0.95233			533.6	210.1
--	--	--	--	--	--			513.8	0.96111			569	57.24			563.8	0.57432			513.8	0.01733			513.8	0.95384			533.8	209.5
--	--	--	--	--	--			514	0.96317			570	54.9			564	0.57266			514	0.01729			514	0.95006			534	208.8
--	--	--	--	--	--			514.2	0.9673			571	58.57			564.2	0.56996			514.2	0.01734			514.2	0.94779			534.2	208.2
--	--	--	--	--	--			514.4	0.96877			572	57.36			564.4	0.5683			514.4	0.01773			514.4	0.944			534.4	207.7
--	--	--	--	--	--			514.6	0.97172			573	68.27			564.6	0.56478			514.6	0.01779			514.6	0.94325			534.6	207.4
--	--	--	--	--	--			514.8	0.97378			574	60.4			564.8	0.56374			514.8	0.01799			514.8	0.94022			534.8	206.8
--	--	--	--	--	--			515	0.97614			575	70.41			565	0.56125			515	0.01819			515	0.94022			535	206.2
--	--	--	--	--	--			515.2	0.97731			576	54.77			565.2	0.56			515.2	0.01825			515.2	0.93568			535.2	205.6
--	--	--	--	--	--			515.4	0.98144			577	66.75			565.4	0.5571			515.4	0.01839			515.4	0.93568			535.4	204.8
--	--	--	--	--	--			515.6	0.98085			578	60.75			565.6	0.55606			515.6	0.01846			515.6	0.93189			535.6	204.4
--	--	--	--	--	--			515.8	0.9835			579	60.4			565.8	0.55378			515.8	0.01881			515.8	0.93189			535.8	204.3
--	--	--	--	--	--			516	0.98439			580	58.85			566	0.55295			516	0.01916			516	0.92962			536	203.5
--	--	--	--	--	--			516.2	0.98763			581	51.7			566.2	0.55025			516.2	0.01927			516.2	0.93038			536.2	202.9
--	--	--	--	--	--			516.4	0.99028			582	56.67			566.4	0.54901			516.4	0.01931			516.4	0.92508			536.4	202.3
--	--	--	--	--	--			516.6	0.99322			583	61.3			566.6	0.54611			516.6	0.01953			516.6	0.92433			536.6	201.9
--	--	--	--	--	--			516.8	0.99175			584	57.2			566.8	0.54528			516.8	0.01985			516.8	0.92206			536.8	201.6
--	--	--	--	--	--			517	0.99322			585	55.56			567	0.54279			517	0.02004			517	0.9213			537	200.6
--	--	--	--	--	--			517.2	0.99381			586	56.59			567.2	0.54237			517.2	0.02031			517.2	0.91752			537.2	200
--	--	--	--	--	--			517.4	0.99588			587	57.61			567.4	0.54071			517.4	0.02003			517.4	0.91676			537.4	199.4
--	--	--	--	--	--			517.6	0.99499			588	58.7			567.6	0.53947			517.6	0.02031			517.6	0.91449			537.6	198.9
--	--	--	--	--	--			517.8	0.99617			589	58.42			567.8	0.53615			517.8	0.02032			517.8	0.91525			537.8	198.9
--	--	--	--	--	--			518	0.99617			590	48.54			568	0.53511			518	0.02079			518	0.91298			538	197.9
--	--	--	--	--	--			518.2	0.99794			591	61.08			568.2	0.53221			518.2	0.02105			518.2	0.91146			538.2	197.3
--	--	--	--	--	--			518.4	0.99794			592	57.32			568.4	0.53055			518.4	0.02144			518.4	0.90692			538.4	196.9
--	--	--	--	--	--			518.6	1			593	57.42			568.6	0.52889			518.6	0.02147			518.6	0.90541			538.6	196.3
--	--	--	--	--	--			518.8	0.99823			594	55.99			568.8	0.52723			518.8	0.02214			518.8	0.90238			538.8	195.7
--	--	--	--	--	--			519	0.99912			595	63.52			569	0.52495			519	0.02191			519	0.90011			539	195.2
--	--	--	--	--	--			519.2	0.99735			596	53.88			569.2	0.52287			519.2	0.02223			519.2	0.89709			539.2	194.5
--	--	--	--	--	--			519.4	0.99882			597	60.38			569.4	0.52142			519.4	0.02206			519.4	0.89709			539.4	193.8
--	--	--	--	--	--			519.6	0.99853			598	62.86			569.6	0.521			519.6	0.02261			519.6	0.89254			539.6	193
--	--	--	--	--	--			519.8	0.99676			599	57.41			569.8	0.51955			519.8	0.02285			519.8	0.88952			539.8	192.5
--	--	--	--	--	--			520	0.99529			600	63.83			570	0.51831			520	0.0233			520	0.88573			540	192.1
--	--	--	--	--	--			520.2	0.99646			601	54.72			570.2	0.51644			520.2	0.02318			520.2	0.88195			540.2	191.4
--	--	--	--	--	--			520.4	0.99529			602	56.45			570.4	0.5154			520.4	0.02338			520.4	0.87817			540.4	190.6
--	--	--	--	--	--			520.6	0.9947			603	54.2			570.6	0.51354			520.6	0.02349			520.6	0.87665			540.6	189.5
--	--	--	--	--	--			520.8	0.99322			604	58.22			570.8	0.51312			520.8	0.02391			520.8	0.87211			540.8	189.4
--	--	--	--	--	--			521	0.99322			605	59.29			571	0.51291			521	0.02376			521	0.87136			541	188.7
--	--	--	--	--	--			521.2	0.99234			606	47.35			571.2	0.5125			521.2	0.02422			521.2	0.86757			541.2	187.6
--	--	--	--	--	--			521.4	0.99146			607	53.74			571.4	0.51022			521.4	0.02459			521.4	0.86833			541.4	187
--	--	--	--	--	--			521.6	0.98969			608	51.37			571.6	0.50897			521.6	0.02444			521.6	0.86455			541.6	186.4
--	--	--	--	--	--			521.8	0.98763			609	55.42			571.8	0.50648			521.8	0.02451			521.8	0.86228			541.8	185.5
--	--	--	--	--	--			522	0.98527			610	55.75			572	0.50648			522	0.02517			522	0.85698			542	184.8
--	--	--	--	--	--			522.2	0.98586			611	53.91			572.2	0.50441			522.2	0.0257			522.2	0.85471			542.2	184.2
--	--	--	--	--	--			522.4	0.98203			612	64.62			572.4	0.50358			522.4	0.0259			522.4	0.85017			542.4	183.6
--	--	--	--	--	--			522.6	0.98144			613	55.24			572.6	0.5015			522.6	0.02576			522.6	0.8479			542.6	182.7
--	--	--	--	--	--			522.8	0.97967			614	57.56			572.8	0.50067			522.8	0.02629			522.8	0.84487			542.8	182.6
--	--	--	--	--	--			523	0.97849			615	65.73			573	0.49984			523	0.02651			523	0.84336			543	182
--	--	--	--	--	--			523.2	0.97673			616	57.83			573.2	0.49901			523.2	0.02647			523.2	0.83882			543.2	181.4
--	--	--	--	--	--			523.4	0.97702			617	52.01			573.4	0.49736			523.4	0.02724			523.4	0.83579			543.4	180.2
--	--	--	--	--	--			523.6	0.97466			618	51.4			573.6	0.49673			523.6	0.02772			523.6	0.83049			543.6	179.5
--	--	--	--	--	--			523.8	0.9726			619	55.93			573.8	0.4959			523.8	0.02763			523.8	0.82747			543.8	179.1
--	--	--	--	--	--			524	0.96995			620	50.59			574	0.49632			524	0.02783			524	0.82217			544	178.3
--	--	--	--	--	--			524.2	0.96818			621	60.02			574.2	0.4959			524.2	0.02804			524.2	0.81914			544.2	177.4
--	--	--	--	--	--			524.4	0.96671			622	55.32			574.4	0.4959			524.4	0.02821			524.4	0.81612			544.4	176.9
--	--	--	--	--	--			524.6	0.96465			623	54.32			574.6	0.49424			524.6	0.02841			524.6	0.8146			544.6	176.3
--	--	--	--	--	--			524.8	0.96023			624	50.64			574.8	0.49424			524.8	0.02893			524.8	0.8093			544.8	175.5
--	--	--	--	--	--			525	0.95816			625	49.16			575	0.49155			525	0.02884			525	0.80779			545	174.9
--	--	--	--	--	--			525.2	0.95433			626	47.28			575.2	0.49134			525.2	0.02875			525.2	0.80174			545.2	174.2
--	--	--	--	--	--			525.4	0.95227			627	59.81			575.4	0.48926			525.4	0.02879			525.4	0.80022			545.4	173.1
--	--	--	--	--	--			525.6	0.94726			628	43.07			575.6	0.48864			525.6	0.02901			525.6	0.7972			545.6	172.8
--	--	--	--	--	--			525.8	0.94343			629	61.24			575.8	0.48678			525.8	0.02909			525.8	0.79568			545.8	172.2
--	--	--	--	--	--			526	0.9399			630	56.78			576	0.48615			526	0.02963			526	0.78963			546	171.6
--	--	--	--	--	--			526.2	0.93754			631	47.61			576.2	0.4847			526.2	0.02979			526.2	0.78812			546.2	171.1
--	--	--	--	--	--			526.4	0.93283			632	62.31			576.4	0.48491			526.4	0.02979			526.4	0.78206			546.4	170.1
--	--	--	--	--	--			526.6	0.929			633	50.64			576.6	0.48304			526.6	0.02968			526.6	0.77904			546.6	169.2
--	--	--	--	--	--			526.8	0.92399			634	48.16			576.8	0.48408			526.8	0.03007			526.8	0.7745			546.8	168.3
--	--	--	--	--	--			527	0.92045			635	50.48			577	0.48221			527	0.02985			527	0.77298			547	167.4
--	--	--	--	--	--			527.2	0.91662			636	45.72			577.2	0.48346			527.2	0.03008			527.2	0.76844			547.2	166.4
--	--	--	--	--	--			527.4	0.91544			637	46.38			577.4	0.48159			527.4	0.0305			527.4	0.76768			547.4	165.7
--	--	--	--	--	--			527.6	0.91103			638	48.2			577.6	0.48076			527.6	0.03068			527.6	0.76466			547.6	165.3
--	--	--	--	--	--			527.8	0.90778			639	58.91			577.8	0.47931			527.8	0.03103			527.8	0.7639			547.8	164.8
--	--	--	--	--	--			528	0.90248			640	50.03			578	0.47785			528	0.03094			528	0.75785			548	164.2
--	--	--	--	--	--			528.2	0.90012			641	55.87			578.2	0.47682			528.2	0.03088			528.2	0.75482			548.2	163.4
--	--	--	--	--	--			528.4	0.89629			642	54.64			578.4	0.47682			528.4	0.03092			528.4	0.75179			548.4	162.6
--	--	--	--	--	--			528.6	0.89423			643	55.24			578.6	0.47537			528.6	0.03135			528.6	0.75028			548.6	161.7
--	--	--	--	--	--			528.8	0.8904			644	54.7			578.8	0.47557			528.8	0.03111			528.8	0.74574			548.8	161.2
--	--	--	--	--	--			529	0.88628			645	50			579	0.47454			529	0.03136			529	0.74196			549	160
--	--	--	--	--	--			529.2	0.88156			646	56.49			579.2	0.47454			529.2	0.03172			529.2	0.73893			549.2	159.4
--	--	--	--	--	--			529.4	0.87832			647	54.02			579.4	0.47308			529.4	0.03145			529.4	0.73666			549.4	158.8
--	--	--	--	--	--			529.6	0.87331			648	39.16			579.6	0.47371			529.6	0.03201			529.6	0.73136			549.6	158
--	--	--	--	--	--			529.8	0.86978			649	48.43			579.8	0.47225			529.8	0.03195			529.8	0.72985			549.8	157.2
--	--	--	--	--	--			530	0.86448			650	46.73			580	0.47267			530	0.03203			530	0.72485			550	156.2
--	--	--	--	--	--			530.2	0.86212			651	45.06			580.2	0.4708			530.2	0.03251			530.2	0.72342			550.2	155.5
--	--	--	--	--	--			530.4	0.85799			652	47.13			580.4	0.47039			530.4	0.03234			530.4	0.71645			550.4	154.7
--	--	--	--	--	--			530.6	0.85299			653	43.2			580.6	0.46852			530.6	0.03226			530.6	0.71471			550.6	153.4
--	--	--	--	--	--			530.8	0.84709			654	46.75			580.8	0.46893			530.8	0.03249			530.8	0.71131			550.8	152.4
--	--	--	--	--	--			531	0.84356			655	41.15			581	0.46665			531	0.03254			531	0.70904			551	151.6
--	--	--	--	--	--			531.2	0.83914			656	40.09			581.2	0.46582			531.2	0.03289			531.2	0.70359			551.2	151.3
--	--	--	--	--	--			531.4	0.83442			657	47.04			581.4	0.46437			531.4	0.03277			531.4	0.70049			551.4	150.1
--	--	--	--	--	--			531.6	0.82942			658	40.65			581.6	0.46458			531.6	0.03251			531.6	0.69716			551.6	149.1
--	--	--	--	--	--			531.8	0.82441			659	46.42			581.8	0.46292			531.8	0.03254			531.8	0.69451			551.8	148.5
--	--	--	--	--	--			532	0.8194			660	44.44			582	0.46313			532	0.03305			532	0.69126			552	147.7
--	--	--	--	--	--			532.2	0.81586			661	48.73			582.2	0.46064			532.2	0.03299			532.2	0.68634			552.2	146.7
--	--	--	--	--	--			532.4	0.81086			662	45.9			582.4	0.46084			532.4	0.03315			532.4	0.68202			552.4	145.9
--	--	--	--	--	--			532.6	0.80791			663	48.94			582.6	0.45981			532.6	0.03293			532.6	0.68059			552.6	144.9
--	--	--	--	--	--			532.8	0.8029			664	41.51			582.8	0.45981			532.8	0.03321			532.8	0.6768			552.8	143.9
--	--	--	--	--	--			533	0.80025			665	48.98			583	0.45877			533	0.03358			533	0.67438			553	143.4
--	--	--	--	--	--			533.2	0.79524			666	44.13			583.2	0.45877			533.2	0.03373			533.2	0.67097			553.2	142.8
--	--	--	--	--	--			533.4	0.79229			667	44.54			583.4	0.45732			533.4	0.03345			533.4	0.66901			553.4	142
--	--	--	--	--	--			533.6	0.7864			668	42.41			583.6	0.45753			533.6	0.03322			533.6	0.66583			553.6	141.3
--	--	--	--	--	--			533.8	0.78287			669	54.09			583.8	0.45566			533.8	0.0331			533.8	0.66462			553.8	140.7
--	--	--	--	--	--			534	0.77815			670	52.67			584	0.45524			534	0.03317			534	0.66129			554	139.7
--	--	--	--	--	--			534.2	0.77373			671	56.5			584.2	0.454			534.2	0.0328			534.2	0.66129			554.2	138.8
--	--	--	--	--	--			534.4	0.76814			672	50.65			584.4	0.45317			534.4	0.0328			534.4	0.6572			554.4	138.1
--	--	--	--	--	--			534.6	0.7646			673	51.34			584.6	0.45109			534.6	0.03247			534.6	0.65463			554.6	137.3
--	--	--	--	--	--			534.8	0.759			674	44.14			584.8	0.45109			534.8	0.03292			534.8	0.64986			554.8	136.4
--	--	--	--	--	--			535	0.75517			675	47.87			585	0.44923			535	0.0333			535	0.65001			555	135.5
--	--	--	--	--	--			535.2	0.75164			676	52.51			585.2	0.44923			535.2	0.03327			535.2	0.64434			555.2	134.9
--	--	--	--	--	--			535.4	0.7484			677	43.05			585.4	0.44736			535.4	0.03283			535.4	0.64184			555.4	133.9
--	--	--	--	--	--			535.6	0.74309			678	51.25			585.6	0.44757			535.6	0.03296			535.6	0.63957			555.6	133.1
--	--	--	--	--	--			535.8	0.73926			679	44.57			585.8	0.44549			535.8	0.0328			535.8	0.63904			555.8	132.5
--	--	--	--	--	--			536	0.73514			680	46.46			586	0.44529			536	0.03282			536	0.63359			556	131.4
--	--	--	--	--	--			536.2	0.7319			681	49.38			586.2	0.443			536.2	0.03289			536.2	0.63246			556.2	130.5
--	--	--	--	--	--			536.4	0.72571			682	48.95			586.4	0.44238			536.4	0.03336			536.4	0.62648			556.4	129.6
--	--	--	--	--	--			536.6	0.72306			683	45.71			586.6	0.44072			536.6	0.03318			536.6	0.62481			556.6	129.1
--	--	--	--	--	--			536.8	0.71805			684	47.46			586.8	0.4401			536.8	0.03345			536.8	0.62239			556.8	128.3
--	--	--	--	--	--			537	0.71304			685	45.73			587	0.43803			537	0.03317			537	0.62012			557	127.2
--	--	--	--	--	--			537.2	0.70774			686	45.59			587.2	0.43803			537.2	0.03347			537.2	0.6149			557.2	126.3
--	--	--	--	--	--			537.4	0.7045			687	42.89			587.4	0.43637			537.4	0.03311			537.4	0.61392			557.4	125.4
--	--	--	--	--	--			537.6	0.69949			688	50.81			587.6	0.43512			537.6	0.03294			537.6	0.61021			557.6	124.5
--	--	--	--	--	--			537.8	0.69625			689	46.14			587.8	0.43346			537.8	0.03331			537.8	0.60885			557.8	123.4
--	--	--	--	--	--			538	0.69095			690	42.63			588	0.43325			538	0.03326			538	0.60627			558	122.5
--	--	--	--	--	--			538.2	0.68741			691	42.23			588.2	0.4318			538.2	0.03296			538.2	0.60249			558.2	121.8
--	--	--	--	--	--			538.4	0.68122			692	38.65			588.4	0.43097			538.4	0.03294			538.4	0.59818			558.4	120.7
--	--	--	--	--	--			538.6	0.67739			693	43.49			588.6	0.42973			538.6	0.03279			538.6	0.59772			558.6	120.2
--	--	--	--	--	--			538.8	0.67297			694	44.26			588.8	0.42786			538.8	0.03305			538.8	0.59341			558.8	119.6
--	--	--	--	--	--			539	0.67032			695	51.08			589	0.42558			539	0.03264			539	0.59106			559	118.6
--	--	--	--	--	--			539.2	0.66502			696	51.3			589.2	0.42496			539.2	0.03264			539.2	0.58766			559.2	118.3
--	--	--	--	--	--			539.4	0.6609			697	44.88			589.4	0.42247			539.4	0.03309			539.4	0.5863			559.4	117.6
--	--	--	--	--	--			539.6	0.65736			698	40.27			589.6	0.42164			539.6	0.03294			539.6	0.58335			559.6	116.9
--	--	--	--	--	--			539.8	0.65382			699	43			589.8	0.41956			539.8	0.03312			539.8	0.58214			559.8	116.3
--	--	--	--	--	--			540	0.64999			700	43.39			590	0.41853			540	0.03308			540	0.57828			560	115.4
--	--	--	--	--	--			540.2	0.64646			701	39.6			590.2	0.41624			540.2	0.03283			540.2	0.57616			560.2	114.6
--	--	--	--	--	--			540.4	0.64204			702	49.15			590.4	0.41624			540.4	0.03285			540.4	0.57366			560.4	113.6
--	--	--	--	--	--			540.6	0.63791			703	42.68			590.6	0.41479			540.6	0.03238			540.6	0.57336			560.6	113
--	--	--	--	--	--			540.8	0.6335			704	36.5			590.8	0.41396			540.8	0.03251			540.8	0.57025			560.8	112.2
--	--	--	--	--	--			541	0.63055			705	41.69			591	0.41209			541	0.03242			541	0.56844			561	111.5
--	--	--	--	--	--			541.2	0.62554			706	38.08			591.2	0.41085			541.2	0.0324			541.2	0.56526			561.2	110.9
--	--	--	--	--	--			541.4	0.62201			707	50.7			591.4	0.40857			541.4	0.03266			541.4	0.56299			561.4	110.4
--	--	--	--	--	--			541.6	0.61729			708	48.8			591.6	0.40795			541.6	0.03251			541.6	0.55928			561.6	110
--	--	--	--	--	--			541.8	0.61346			709	47.98			591.8	0.40587			541.8	0.03197			541.8	0.55731			561.8	109
--	--	--	--	--	--			542	0.60875			710	39.84			592	0.40483			542	0.03232			542	0.55489			562	108.2
--	--	--	--	--	--			542.2	0.6061			711	38.79			592.2	0.40317			542.2	0.03227			542.2	0.55482			562.2	107.3
--	--	--	--	--	--			542.4	0.60256			712	43.81			592.4	0.40172			542.4	0.03225			542.4	0.55134			562.4	106.6
--	--	--	--	--	--			542.6	0.59961			713	44.8			592.6	0.39902			542.6	0.03189			542.6	0.5499			562.6	106
--	--	--	--	--	--			542.8	0.59549			714	39.6			592.8	0.39737			542.8	0.03182			542.8	0.54801			562.8	105.1
--	--	--	--	--	--			543	0.59254			715	44.56			593	0.39508			543	0.03129			543	0.54793			563	104.3
--	--	--	--	--	--			543.2	0.58901			716	34.48			593.2	0.39363			543.2	0.03111			543.2	0.54521			563.2	103.4
--	--	--	--	--	--			543.4	0.58518			717	44.39			593.4	0.39176			543.4	0.03114			543.4	0.54384			563.4	103
--	--	--	--	--	--			543.6	0.58105			718	43.2			593.6	0.39052			543.6	0.03154			543.6	0.54089			563.6	101.8
--	--	--	--	--	--			543.8	0.57722			719	34.81			593.8	0.38845			543.8	0.03142			543.8	0.5412			563.8	101.1
--	--	--	--	--	--			544	0.5731			720	38.63			594	0.38782			544	0.03152			544	0.5384			564	100.1
--	--	--	--	--	--			544.2	0.57045			721	32.64			594.2	0.38471			544.2	0.03135			544.2	0.53635			564.2	99.01
--	--	--	--	--	--			544.4	0.56662			722	38.57			594.4	0.38367			544.4	0.03128			544.4	0.53355			564.4	98.24
--	--	--	--	--	--			544.6	0.56426			723	43.74			594.6	0.38098			544.6	0.03112			544.6	0.53106			564.6	97.45
--	--	--	--	--	--			544.8	0.56131			724	46.22			594.8	0.38015			544.8	0.0311			544.8	0.52871			564.8	96.46
--	--	--	--	--	--			545	0.55807			725	47.78			595	0.37724			545	0.03095			545	0.52742			565	95.92
--	--	--	--	--	--			545.2	0.55395			726	45.77			595.2	0.37517			545.2	0.03083			545.2	0.52417			565.2	95.34
--	--	--	--	--	--			545.4	0.551			727	40.38			595.4	0.37185			545.4	0.03072			545.4	0.52409			565.4	94.67
--	--	--	--	--	--			545.6	0.54688			728	43.41			595.6	0.37081			545.6	0.03032			545.6	0.52182			565.6	94.24
--	--	--	--	--	--			545.8	0.54423			729	36.62			595.8	0.36915			545.8	0.03019			545.8	0.51978			565.8	93.73
--	--	--	--	--	--			546	0.54069			730	48.38			596	0.3677			546	0.03031			546	0.51532			566	92.86
--	--	--	--	--	--			546.2	0.53804			731	41.89			596.2	0.36459			546.2	0.03039			546.2	0.51395			566.2	92.18
--	--	--	--	--	--			546.4	0.5348			732	41.17			596.4	0.36376			546.4	0.03036			546.4	0.511			566.4	91.42
--	--	--	--	--	--			546.6	0.53215			733	42.72			596.6	0.36106			546.6	0.02999			546.6	0.50919			566.6	90.39
--	--	--	--	--	--			546.8	0.52891			734	43.89			596.8	0.3594			546.8	0.02983			546.8	0.50835			566.8	89.88
--	--	--	--	--	--			547	0.52655			735	39.17			597	0.35712			547	0.03012			547	0.50593			567	89.33
--	--	--	--	--	--			547.2	0.52301			736	44.5			597.2	0.35525			547.2	0.03			547.2	0.50336			567.2	88.69
--	--	--	--	--	--			547.4	0.51977			737	44.66			597.4	0.35214			547.4	0.02959			547.4	0.50071			567.4	87.96
--	--	--	--	--	--			547.6	0.51624			738	39.21			597.6	0.35007			547.6	0.02975			547.6	0.49784			567.6	87.51
--	--	--	--	--	--			547.8	0.51329			739	50.22			597.8	0.34675			547.8	0.02971			547.8	0.49708			567.8	87.01
--	--	--	--	--	--			548	0.50976			740	40.17			598	0.34509			548	0.02906			548	0.49375			568	86.25
--	--	--	--	--	--			548.2	0.5074			741	47.17			598.2	0.34218			548.2	0.02927			548.2	0.49405			568.2	85.54
--	--	--	--	--	--			548.4	0.50416			742	36.73			598.4	0.34052			548.4	0.02942			548.4	0.49208			568.4	84.86
--	--	--	--	--	--			548.6	0.5018			743	39.21			598.6	0.33721			548.6	0.02882			548.6	0.49314			568.6	83.96
--	--	--	--	--	--			548.8	0.49856			744	41.58			598.8	0.33513			548.8	0.0283			548.8	0.49254			568.8	83.21
--	--	--	--	--	--			549	0.49709			745	41.12			599	0.33243			549	0.02821			549	0.49307			569	82.62
--	--	--	--	--	--			549.2	0.49326			746	45.81			599.2	0.33036			549.2	0.0285			549.2	0.49193			569.2	82.15
--	--	--	--	--	--			549.4	0.4912			747	42.83			599.4	0.32746			549.4	0.02836			549.4	0.49095			569.4	81.67
--	--	--	--	--	--			549.6	0.48825			748	48.15			599.6	0.3258			549.6	0.02814			549.6	0.48701			569.6	81.1
--	--	--	--	--	--			549.8	0.48619			749	36.84			599.8	0.3231			549.8	0.02838			549.8	0.48611			569.8	80.36
--	--	--	--	--	--			550	0.48354			750	40.36			600	0.32061			550	0.02823			550	0.48346			570	79.96
--	--	--	--	--	--			550.2	0.48177			751	34.28			600.2	0.31854			550.2	0.02801			550.2	0.48263			570.2	79.41
--	--	--	--	--	--			550.4	0.47882			752	34.8			600.4	0.31625			550.4	0.02821			550.4	0.48089			570.4	78.73
--	--	--	--	--	--			550.6	0.47588			753	31.91			600.6	0.31314			550.6	0.02873			550.6	0.48036			570.6	78.01
--	--	--	--	--	--			550.8	0.47263			754	35.04			600.8	0.31148			550.8	0.02838			550.8	0.47627			570.8	77.61
--	--	--	--	--	--			551	0.47028			755	37.29			601	0.30858			551	0.02867			551	0.47604			571	77.01
--	--	--	--	--	--			551.2	0.46674			756	38.41			601.2	0.3065			551.2	0.02907			551.2	0.47377			571.2	76.55
--	--	--	--	--	--			551.4	0.46439			757	36.64			601.4	0.30401			551.4	0.02895			551.4	0.47241			571.4	75.8
--	--	--	--	--	--			551.6	0.46114			758	37.03			601.6	0.30215			551.6	0.02881			551.6	0.47082			571.6	75.45
--	--	--	--	--	--			551.8	0.45938			759	39.46			601.8	0.29966			551.8	0.02859			551.8	0.47029			571.8	75.03
--	--	--	--	--	--			552	0.45702			760	36.66			602	0.29738			552	0.02867			552	0.4684			572	74.34
--	--	--	--	--	--			552.2	0.45555			761	35.27			602.2	0.29447			552.2	0.02794			552.2	0.46802			572.2	73.75
--	--	--	--	--	--			552.4	0.45378			762	42.48			602.4	0.2924			552.4	0.0279			552.4	0.46522			572.4	73.13
--	--	--	--	--	--			552.6	0.45113			763	38.86			602.6	0.28991			552.6	0.02763			552.6	0.46552			572.6	72.05
--	--	--	--	--	--			552.8	0.4473			764	42.28			602.8	0.28846			552.8	0.02762			552.8	0.46424			572.8	71.57
--	--	--	--	--	--			553	0.44612			765	40.77			603	0.28555			553	0.02736			553	0.46295			573	71.11
--	--	--	--	--	--			553.2	0.44435			766	38.01			603.2	0.28348			553.2	0.02695			553.2	0.46235			573.2	70.54
--	--	--	--	--	--			553.4	0.4417			767	38.85			603.4	0.28057			553.4	0.0267			553.4	0.46136			573.4	70.22
--	--	--	--	--	--			553.6	0.43905			768	37.88			603.6	0.27871			553.6	0.02684			553.6	0.45864			573.6	69.95
--	--	--	--	--	--			553.8	0.43787			769	32.52			603.8	0.27601			553.8	0.02697			553.8	0.45955			573.8	69.22
--	--	--	--	--	--			554	0.43492			770	37.63			604	0.27373			554	0.0268			554	0.45675			574	68.74
--	--	--	--	--	--			554.2	0.43257			771	37.85			604.2	0.27082			554.2	0.02663			554.2	0.45569			574.2	68.16
--	--	--	--	--	--			554.4	0.43021			772	31.55			604.4	0.26854			554.4	0.02654			554.4	0.45402			574.4	67.45
--	--	--	--	--	--			554.6	0.42903			773	33.73			604.6	0.26543			554.6	0.02625			554.6	0.45637			574.6	66.97
--	--	--	--	--	--			554.8	0.4255			774	36.19			604.8	0.26315			554.8	0.026			554.8	0.45364			574.8	66.44
--	--	--	--	--	--			555	0.42343			775	35.47			605	0.26045			555	0.02569			555	0.45478			575	66
--	--	--	--	--	--			555.2	0.4199			776	37.01			605.2	0.25838			555.2	0.02632			555.2	0.45266			575.2	65.47
--	--	--	--	--	--			555.4	0.41813			777	39.61			605.4	0.25506			555.4	0.02635			555.4	0.4519			575.4	64.88
--	--	--	--	--	--			555.6	0.41489			778	41.05			605.6	0.2534			555.6	0.02571			555.6	0.4485			575.6	64.27
--	--	--	--	--	--			555.8	0.41283			779	37.56			605.8	0.25008			555.8	0.02575			555.8	0.44888			575.8	64
--	--	--	--	--	--			556	0.41018			780	37.78			606	0.2478			556	0.02604			556	0.44782			576	63.58
--	--	--	--	--	--			556.2	0.40841			781	31.17			606.2	0.24531			556.2	0.02553			556.2	0.44804			576.2	63.07
--	--	--	--	--	--			556.4	0.40635			782	38.58			606.4	0.24323			556.4	0.02557			556.4	0.44539			576.4	62.62
--	--	--	--	--	--			556.6	0.40369			783	31.4			606.6	0.24012			556.6	0.02557			556.6	0.44608			576.6	62.18
--	--	--	--	--	--			556.8	0.40045			784	36.5			606.8	0.23805			556.8	0.02554			556.8	0.44471			576.8	61.77
--	--	--	--	--	--			557	0.40016			785	32.86			607	0.23514			557	0.02564			557	0.4457			577	61.4
--	--	--	--	--	--			557.2	0.39839			786	28.9			607.2	0.23348			557.2	0.02617			557.2	0.44229			577.2	60.55
--	--	--	--	--	--			557.4	0.39721			787	31.92			607.4	0.23141			557.4	0.02626			557.4	0.44206			577.4	59.99
--	--	--	--	--	--			557.6	0.39544			788	33.02			607.6	0.22933			557.6	0.0265			557.6	0.44078			577.6	59.27
--	--	--	--	--	--			557.8	0.39427			789	37.55			607.8	0.22684			557.8	0.02662			557.8	0.4407			577.8	58.89
--	--	--	--	--	--			558	0.39132			790	37.38			608	0.22539			558	0.02669			558	0.43949			578	58.63
--	--	--	--	--	--			558.2	0.38985			791	45.31			608.2	0.22249			558.2	0.0263			558.2	0.43745			578.2	58.21
--	--	--	--	--	--			558.4	0.3869			792	40.64			608.4	0.22041			558.4	0.02652			558.4	0.43586			578.4	57.93
--	--	--	--	--	--			558.6	0.38543			793	36.7			608.6	0.2173			558.6	0.02659			558.6	0.43571			578.6	57.47
--	--	--	--	--	--			558.8	0.38337			794	41.09			608.8	0.21502			558.8	0.02661			558.8	0.43321			578.8	57.01
--	--	--	--	--	--			559	0.3816			795	35.51			609	0.21253			559	0.02671			559	0.43283			579	56.54
--	--	--	--	--	--			559.2	0.37983			796	42.62			609.2	0.21046			559.2	0.02679			559.2	0.432			579.2	56
--	--	--	--	--	--			559.4	0.37777			797	29.12			609.4	0.20817			559.4	0.02707			559.4	0.43192			579.4	55.46
--	--	--	--	--	--			559.6	0.37571			798	34.58			609.6	0.2061			559.6	0.02651			559.6	0.43124			579.6	55.35
--	--	--	--	--	--			559.8	0.37335			799	35.99			609.8	0.20465			559.8	0.0266			559.8	0.4317			579.8	54.75
--	--	--	--	--	--			560	0.37011			800	32.81			610	0.20278			560	0.02662			560	0.42897			580	54.37
--	--	--	--	--	--			560.2	0.36952			801	30.28			610.2	0.20029			560.2	0.02641			560.2	0.42988			580.2	54.16
--	--	--	--	--	--			560.4	0.36775			802	32.52			610.4	0.19801			560.4	0.02632			560.4	0.42738			580.4	53.8
--	--	--	--	--	--			560.6	0.36539			803	32.09			610.6	0.19531			560.6	0.02613			560.6	0.42738			580.6	53.34
--	--	--	--	--	--			560.8	0.36245			804	32.17			610.8	0.19407			560.8	0.02581			560.8	0.42527			580.8	52.95
--	--	--	--	--	--			561	0.36039			805	32.21			611	0.19199			561	0.02587			561	0.42428			581	52.71
--	--	--	--	--	--			561.2	0.35803			806	36.37			611.2	0.18992			561.2	0.02614			561.2	0.42156			581.2	52.21
--	--	--	--	--	--			561.4	0.35597			807	32.49			611.4	0.18764			561.4	0.02591			561.4	0.42156			581.4	51.68
--	--	--	--	--	--			561.6	0.35361			808	36.45			611.6	0.18535			561.6	0.02584			561.6	0.41861			581.6	51.26
--	--	--	--	--	--			561.8	0.35214			809	39.84			611.8	0.18369			561.8	0.02587			561.8	0.41876			581.8	50.86
--	--	--	--	--	--			562	0.35007			810	34.6			612	0.18162			562	0.02606			562	0.41649			582	50.63
--	--	--	--	--	--			562.2	0.3486			811	29.2			612.2	0.17975			562.2	0.02594			562.2	0.41452			582.2	50.13
--	--	--	--	--	--			562.4	0.34683			812	38.05			612.4	0.17789			562.4	0.02604			562.4	0.41316			582.4	49.89
--	--	--	--	--	--			562.6	0.34448			813	30.1			612.6	0.17581			562.6	0.02644			562.6	0.41308			582.6	49.6
--	--	--	--	--	--			562.8	0.34241			814	31.51			612.8	0.17436			562.8	0.02632			562.8	0.41096			582.8	49.06
--	--	--	--	--	--			563	0.34153			815	33.17			613	0.1727			563	0.02643			563	0.41142			583	48.7
--	--	--	--	--	--			563.2	0.33888			816	34.83			613.2	0.17083			563.2	0.02627			563.2	0.4093			583.2	48.2
--	--	--	--	--	--			563.4	0.3374			817	42.07			613.4	0.1688			563.4	0.02636			563.4	0.4093			583.4	47.6
--	--	--	--	--	--			563.6	0.33593			818	40.73			613.6	0.1671			563.6	0.02613			563.6	0.40673			583.6	47.1
--	--	--	--	--	--			563.8	0.33416			819	32.98			613.8	0.16538			563.8	0.02624			563.8	0.40589			583.8	46.66
--	--	--	--	--	--			564	0.33328			820	29.71			614	0.16403			564	0.02644			564	0.40362			584	46.34
--	--	--	--	--	--			564.2	0.33122			821	29.77			614.2	0.16258			564.2	0.02618			564.2	0.40408			584.2	45.86
--	--	--	--	--	--			564.4	0.32945			822	26.67			614.4	0.161			564.4	0.02658			564.4	0.40294			584.4	45.54
--	--	--	--	--	--			564.6	0.32798			823	34.36			614.6	0.15992			564.6	0.02652			564.6	0.404			584.6	45.02
--	--	--	--	--	--			564.8	0.32562			824	32.78			614.8	0.15834			564.8	0.0265			564.8	0.40324			584.8	44.77
--	--	--	--	--	--			565	0.32444			825	30.36			615	0.15642			565	0.02632			565	0.40317			585	44.51
--	--	--	--	--	--			565.2	0.32179			826	39.5			615.2	0.15569			565.2	0.0264			565.2	0.40052			585.2	44.18
--	--	--	--	--	--			565.4	0.32061			827	33.43			615.4	0.15359			565.4	0.0263			565.4	0.3984			585.4	43.74
--	--	--	--	--	--			565.6	0.31796			828	33.06			615.6	0.15293			565.6	0.02634			565.6	0.39628			585.6	43.32
--	--	--	--	--	--			565.8	0.31737			829	33.6			615.8	0.15042			565.8	0.02642			565.8	0.39659			585.8	43.26
--	--	--	--	--	--			566	0.31531			830	44.86			616	0.1488			566	0.0265			566	0.39515			586	42.84
--	--	--	--	--	--			566.2	0.31413			831	37.18			616.2	0.14729			566.2	0.02638			566.2	0.39454			586.2	42.44
--	--	--	--	--	--			566.4	0.31236			832	26.42			616.4	0.14565			566.4	0.02655			566.4	0.39091			586.4	42.18
--	--	--	--	--	--			566.6	0.31177			833	30.62			616.6	0.14413			566.6	0.02653			566.6	0.38978			586.6	41.82
--	--	--	--	--	--			566.8	0.30942			834	30.56			616.8	0.14277			566.8	0.02668			566.8	0.38894			586.8	41.57
--	--	--	--	--	--			567	0.30853			835	33.32			617	0.14179			567	0.02645			567	0.38932			587	41.08
--	--	--	--	--	--			567.2	0.30676			836	46.14			617.2	0.14077			567.2	0.0269			567.2	0.38539			587.2	40.88
--	--	--	--	--	--			567.4	0.30588			837	37.74			617.4	0.13955			567.4	0.02679			567.4	0.38493			587.4	40.55
--	--	--	--	--	--			567.6	0.30382			838	41.36			617.6	0.13872			567.6	0.02671			567.6	0.38304			587.6	40.2
--	--	--	--	--	--			567.8	0.30205			839	30.31			617.8	0.1377			567.8	0.02661			567.8	0.38274			587.8	39.97
--	--	--	--	--	--			568	0.29969			840	31.57			618	0.13621			568	0.02699			568	0.3813			588	39.76
--	--	--	--	--	--			568.2	0.29881			841	30.34			618.2	0.13461			568.2	0.02715			568.2	0.38122			588.2	39.43
--	--	--	--	--	--			568.4	0.29675			842	32.69			618.4	0.13345			568.4	0.0271			568.4	0.38001			588.4	39.12
--	--	--	--	--	--			568.6	0.29469			843	38.42			618.6	0.13173			568.6	0.02707			568.6	0.38092			588.6	38.68
--	--	--	--	--	--			568.8	0.29262			844	36.44			618.8	0.13067			568.8	0.02708			568.8	0.37895			588.8	38.24
--	--	--	--	--	--			569	0.29144			845	35.23			619	0.12901			569	0.02733			569	0.37797			589	37.85
--	--	--	--	--	--			569.2	0.28938			846	31.51			619.2	0.12793			569.2	0.02758			569.2	0.37706			589.2	37.33
--	--	--	--	--	--			569.4	0.2885			847	32.24			619.4	0.12685			569.4	0.02772			569.4	0.37585			589.4	37.04
--	--	--	--	--	--			569.6	0.28644			848	36.61			619.6	0.12584			569.6	0.02778			569.6	0.37608			589.6	36.57
--	--	--	--	--	--			569.8	0.28455			849	30.64			619.8	0.12455			569.8	0.02779			569.8	0.37487			589.8	36.12
--	--	--	--	--	--			570	0.28328			850	35.18			620	0.12372			570	0.02819			570	0.37328			590	35.79
--	--	--	--	--	--			570.2	0.28196			851	29.99			620.2	0.122			570.2	0.02805			570.2	0.37237			590.2	35.51
--	--	--	--	--	--			570.4	0.27984			852	28.64			620.4	0.12111			570.4	0.02858			570.4	0.37124			590.4	35.4
--	--	--	--	--	--			570.6	0.27851			853	30.63			620.6	0.11988			570.6	0.02866			570.6	0.37086			590.6	35.11
--	--	--	--	--	--			570.8	0.27677			854	30.4			620.8	0.1186			570.8	0.02878			570.8	0.36791			590.8	34.79
--	--	--	--	--	--			571	0.27568			855	41.84			621	0.1171			571	0.02902			571	0.36632			591	34.44
--	--	--	--	--	--			571.2	0.27397			856	32.85			621.2	0.11675			571.2	0.02944			571.2	0.36548			591.2	34.27
--	--	--	--	--	--			571.4	0.27206			857	27.68			621.4	0.11594			571.4	0.02959			571.4	0.36442			591.4	33.98
--	--	--	--	--	--			571.6	0.2702			858	23.71			621.6	0.11472			571.6	0.03008			571.6	0.36344			591.6	33.83
--	--	--	--	--	--			571.8	0.26867			859	31.49			621.8	0.11416			571.8	0.03055			571.8	0.36215			591.8	33.47
--	--	--	--	--	--			572	0.2662			860	24.59			622	0.11414			572	0.0312			572	0.3592			592	33.49
--	--	--	--	--	--			572.2	0.2644			861	34.19			622.2	0.11314			572.2	0.0316			572.2	0.35958			592.2	33.22
--	--	--	--	--	--			572.4	0.2631			862	29.33			622.4	0.11183			572.4	0.03206			572.4	0.35655			592.4	33.05
--	--	--	--	--	--			572.6	0.26201			863	36.38			622.6	0.11063			572.6	0.03224			572.6	0.35572			592.6	32.72
--	--	--	--	--	--			572.8	0.25998			864	30.94			622.8	0.11044			572.8	0.03244			572.8	0.3536			592.8	32.46
--	--	--	--	--	--			573	0.25827			865	30.12			623	0.10887			573	0.03259			573	0.35111			593	32.24
--	--	--	--	--	--			573.2	0.25633			866	31.05			623.2	0.10793			573.2	0.03278			573.2	0.34944			593.2	32.23
--	--	--	--	--	--			573.4	0.25438			867	27.75			623.4	0.10665			573.4	0.03316			573.4	0.348			593.4	31.73
--	--	--	--	--	--			573.6	0.25241			868	30.57			623.6	0.10601			573.6	0.03412			573.6	0.34641			593.6	31.67
--	--	--	--	--	--			573.8	0.25149			869	35.91			623.8	0.10453			573.8	0.03452			573.8	0.34664			593.8	31.45
--	--	--	--	--	--			574	0.24937			870	27.43			624	0.10372			574	0.03527			574	0.3446			594	31.15
--	--	--	--	--	--			574.2	0.24743			871	24.12			624.2	0.10223			574.2	0.03608			574.2	0.34399			594.2	30.98
--	--	--	--	--	--			574.4	0.24596			872	33.74			624.4	0.10134			574.4	0.03636			574.4	0.34195			594.4	30.66
--	--	--	--	--	--			574.6	0.2446			873	39.7			624.6	0.10045			574.6	0.03708			574.6	0.3424			594.6	30.39
--	--	--	--	--	--			574.8	0.24251			874	32.37			624.8	0.09945			574.8	0.03772			574.8	0.34104			594.8	29.95
--	--	--	--	--	--			575	0.24109			875	30.72			625	0.09887			575	0.03797			575	0.34119			595	29.66
--	--	--	--	--	--			575.2	0.23865			876	23.22			625.2	0.09852			575.2	0.03885			575.2	0.33968			595.2	29.53
--	--	--	--	--	--			575.4	0.23688			877	29.48			625.4	0.09723			575.4	0.0394			575.4	0.33749			595.4	29.11
--	--	--	--	--	--			575.6	0.23567			878	22.31			625.6	0.09709			575.6	0.03947			575.6	0.33491			595.6	29.01
--	--	--	--	--	--			575.8	0.23382			879	30.69			625.8	0.09561			575.8	0.03981			575.8	0.33537			595.8	28.7
--	--	--	--	--	--			576	0.23211			880	31.48			626	0.09549			576	0.04035			576	0.3334			596	28.32
--	--	--	--	--	--			576.2	0.23093			881	32.44			626.2	0.09435			576.2	0.04086			576.2	0.33446			596.2	28.08
--	--	--	--	--	--			576.4	0.22925			882	31.57			626.4	0.09337			576.4	0.04104			576.4	0.33249			596.4	27.61
--	--	--	--	--	--			576.6	0.22854			883	27.23			626.6	0.09233			576.6	0.0414			576.6	0.33287			596.6	27.39
--	--	--	--	--	--			576.8	0.22663			884	27.64			626.8	0.09177			576.8	0.04223			576.8	0.33037			596.8	27.14
--	--	--	--	--	--			577	0.22451			885	34.18			627	0.0909			577	0.04277			577	0.32984			597	27.03
--	--	--	--	--	--			577.2	0.2225			886	31.19			627.2	0.09001			577.2	0.04424			577.2	0.32871			597.2	26.78
--	--	--	--	--	--			577.4	0.22127			887	29.44			627.4	0.08945			577.4	0.04506			577.4	0.32969			597.4	26.51
--	--	--	--	--	--			577.6	0.22012			888	28.96			627.6	0.08864			577.6	0.04579			577.6	0.3281			597.6	26.21
--	--	--	--	--	--			577.8	0.21906			889	34.05			627.8	0.0875			577.8	0.04669			577.8	0.32856			597.8	25.91
--	--	--	--	--	--			578	0.21797			890	29.16			628	0.08734			578	0.04751			578	0.32659			598	25.65
--	--	--	--	--	--			578.2	0.21685			891	29.11			628.2	0.08646			578.2	0.04861			578.2	0.32666			598.2	25.46
--	--	--	--	--	--			578.4	0.21449			892	25.22			628.4	0.0864			578.4	0.04934			578.4	0.32386			598.4	25.27
--	--	--	--	--	--			578.6	0.21396			893	33.11			628.6	0.08532			578.6	0.05051			578.6	0.32349			598.6	25.04
--	--	--	--	--	--			578.8	0.21163			894	26.4			628.8	0.08491			578.8	0.05191			578.8	0.32114			598.8	24.83
--	--	--	--	--	--			579	0.21087			895	25.27			629	0.08462			579	0.05229			579	0.31985			599	24.51
--	--	--	--	--	--			579.2	0.20904			896	28.89			629.2	0.08445			579.2	0.05363			579.2	0.31811			599.2	24.24
--	--	--	--	--	--			579.4	0.20751			897	28.77			629.4	0.08404			579.4	0.05447			579.4	0.31736			599.4	24.03
--	--	--	--	--	--			579.6	0.20586			898	28.27			629.6	0.08354			579.6	0.05639			579.6	0.31668			599.6	23.87
--	--	--	--	--	--			579.8	0.20465			899	28.59			629.8	0.08325			579.8	0.05777			579.8	0.31501			599.8	23.72
--	--	--	--	--	--			580	0.20321			900	35.95			630	0.08283			580	0.05934			580	0.3135			600	23.75
--	--	--	--	--	--			580.2	0.20167			901	30.04			630.2	0.0818			580.2	0.06045			580.2	0.31191			600.2	23.72
--	--	--	--	--	--			580.4	0.20064			902	27.05			630.4	0.08157			580.4	0.06159			580.4	0.31047			600.4	23.38
--	--	--	--	--	--			580.6	0.19985			903	24.46			630.6	0.07916			580.6	0.06312			580.6	0.31017			600.6	23.18
--	--	--	--	--	--			580.8	0.19843			904	30.16			630.8	0.07831			580.8	0.06448			580.8	0.30828			600.8	22.94
--	--	--	--	--	--			581	0.19737			905	27.24			631	0.0775			581	0.066			581	0.30797			601	22.71
--	--	--	--	--	--			581.2	0.19622			906	25.41			631.2	0.07756			581.2	0.06751			581.2	0.30631			601.2	22.51
--	--	--	--	--	--			581.4	0.19534			907	21.58			631.4	0.07713			581.4	0.06914			581.4	0.30464			601.4	22.3
--	--	--	--	--	--			581.6	0.19345			908	26.29			631.6	0.07617			581.6	0.07113			581.6	0.30411			601.6	22.15
--	--	--	--	--	--			581.8	0.19119			909	19.9			631.8	0.07547			581.8	0.07314			581.8	0.30366			601.8	22.04
--	--	--	--	--	--			582	0.19004			910	22.81			632	0.07551			582	0.07493			582	0.30252			602	21.78
--	--	--	--	--	--			582.2	0.18883			911	22.06			632.2	0.07526			582.2	0.07693			582.2	0.30252			602.2	21.49
--	--	--	--	--	--			582.4	0.1875			912	30.18			632.4	0.07505			582.4	0.0795			582.4	0.30199			602.4	21.22
--	--	--	--	--	--			582.6	0.18674			913	27.27			632.6	0.07425			582.6	0.08167			582.6	0.30124			602.6	21
--	--	--	--	--	--			582.8	0.18553			914	21.62			632.8	0.07387			582.8	0.08356			582.8	0.29942			602.8	20.69
--	--	--	--	--	--			583	0.18476			915	20.91			633	0.07298			583	0.08528			583	0.29927			603	20.48
--	--	--	--	--	--			583.2	0.18303			916	24.68			633.2	0.07269			583.2	0.08781			583.2	0.29844			603.2	20.31
--	--	--	--	--	--			583.4	0.18223			917	28.95			633.4	0.0723			583.4	0.08971			583.4	0.297			603.4	20.16
--	--	--	--	--	--			583.6	0.18082			918	29.14			633.6	0.07157			583.6	0.09242			583.6	0.29526			603.6	19.96
--	--	--	--	--	--			583.8	0.17925			919	28.5			633.8	0.07118			583.8	0.09468			583.8	0.29443			603.8	19.82
--	--	--	--	--	--			584	0.17811			920	28.78			634	0.07107			584	0.09667			584	0.29178			604	19.79
--	--	--	--	--	--			584.2	0.17731			921	26.75			634.2	0.07059			584.2	0.09857			584.2	0.29238			604.2	19.65
--	--	--	--	--	--			584.4	0.17539			922	23.96			634.4	0.07057			584.4	0.10137			584.4	0.29034			604.4	19.52
--	--	--	--	--	--			584.6	0.17419			923	24.34			634.6	0.07035			584.6	0.10308			584.6	0.2908			604.6	19.33
--	--	--	--	--	--			584.8	0.17298			924	29.21			634.8	0.06979			584.8	0.10589			584.8	0.28905			604.8	19.13
--	--	--	--	--	--			585	0.1718			925	24.59			635	0.06972			585	0.10842			585	0.28905			605	19.1
--	--	--	--	--	--			585.2	0.17006			926	24.36			635.2	0.06937			585.2	0.11113			585.2	0.28625			605.2	18.77
--	--	--	--	--	--			585.4	0.16927			927	25.52			635.4	0.06914			585.4	0.11429			585.4	0.28618			605.4	18.68
--	--	--	--	--	--			585.6	0.16779			928	22.03			635.6	0.06891			585.6	0.11781			585.6	0.28467			605.6	18.61
--	--	--	--	--	--			585.8	0.16667			929	23.85			635.8	0.06775			585.8	0.12044			585.8	0.2852			605.8	18.39
--	--	--	--	--	--			586	0.16461			930	23.64			636	0.0674			586	0.12378			586	0.28323			606	18.3
--	--	--	--	--	--			586.2	0.16376			931	25.76			636.2	0.06676			586.2	0.12703			586.2	0.28179			606.2	18.09
--	--	--	--	--	--			586.4	0.16255			932	27.49			636.4	0.06665			586.4	0.12974			586.4	0.28035			606.4	17.86
--	--	--	--	--	--			586.6	0.16169			933	31.05			636.6	0.06601			586.6	0.13417			586.6	0.27937			606.6	17.55
--	--	--	--	--	--			586.8	0.16049			934	23.76			636.8	0.06593			586.8	0.13806			586.8	0.27816			606.8	17.46
--	--	--	--	--	--			587	0.15949			935	23.12			637	0.06543			587	0.14149			587	0.27816			607	17.17
--	--	--	--	--	--			587.2	0.15831			936	21.48			637.2	0.06512			587.2	0.14565			587.2	0.27627			607.2	16.88
--	--	--	--	--	--			587.4	0.15781			937	25.88			637.4	0.06472			587.4	0.14962			587.4	0.27657			607.4	16.58
--	--	--	--	--	--			587.6	0.15654			938	32.41			637.6	0.06477			587.6	0.15324			587.6	0.27589			607.6	16.38
--	--	--	--	--	--			587.8	0.15545			939	24.98			637.8	0.06472			587.8	0.15749			587.8	0.27558			607.8	16.32
--	--	--	--	--	--			588	0.15374			940	30.21			638	0.06431			588	0.16191			588	0.27596			608	16.11
--	--	--	--	--	--			588.2	0.15345			941	21.49			638.2	0.0635			588.2	0.16707			588.2	0.27596			608.2	15.9
--	--	--	--	--	--			588.4	0.15227			942	19.51			638.4	0.06367			588.4	0.1714			588.4	0.27407			608.4	15.81
--	--	--	--	--	--			588.6	0.15074			943	24.52			638.6	0.06248			588.6	0.17574			588.6	0.27233			608.6	15.7
--	--	--	--	--	--			588.8	0.15003			944	25.21			638.8	0.06207			588.8	0.17936			588.8	0.27014			608.8	15.58
--	--	--	--	--	--			589	0.14888			945	28.99			639	0.06153			589	0.18306			589	0.26961			609	15.38
--	--	--	--	--	--			589.2	0.14814			946	33.99			639.2	0.06128			589.2	0.18713			589.2	0.26764			609.2	15.21
--	--	--	--	--	--			589.4	0.14744			947	26			639.4	0.06099			589.4	0.19138			589.4	0.26681			609.4	15.11
--	--	--	--	--	--			589.6	0.14599			948	25.93			639.6	0.06049			589.6	0.1958			589.6	0.26514			609.6	15.06
--	--	--	--	--	--			589.8	0.1454			949	31.43			639.8	0.05999			589.8	0.20095			589.8	0.26454			609.8	14.97
--	--	--	--	--	--			590	0.14384			950	23.2			640	0.05952			590	0.2071			590	0.2634			610	14.78
--	--	--	--	--	--			590.2	0.14302			951	23.54			640.2	0.05904			590.2	0.2137			590.2	0.26295			610.2	14.61
--	--	--	--	--	--			590.4	0.14222			952	27.91			640.4	0.0586			590.4	0.21722			590.4	0.26075			610.4	14.55
--	--	--	--	--	--			590.6	0.14101			953	21.89			640.6	0.05798			590.6	0.22273			590.6	0.26083			610.6	14.59
--	--	--	--	--	--			590.8	0.13995			954	18.22			640.8	0.05763			590.8	0.2259			590.8	0.25901			610.8	14.32
--	--	--	--	--	--			591	0.13886			955	21.9			641	0.05786			591	0.22996			591	0.25826			611	14.13
--	--	--	--	--	--			591.2	0.13783			956	24.37			641.2	0.05763			591.2	0.23801			591.2	0.25727			611.2	14.03
--	--	--	--	--	--			591.4	0.13757			957	22.89			641.4	0.05719			591.4	0.24496			591.4	0.25833			611.4	13.86
--	--	--	--	--	--			591.6	0.13577			958	28.89			641.6	0.05701			591.6	0.25355			591.6	0.25742			611.6	13.69
--	--	--	--	--	--			591.8	0.13536			959	26.77			641.8	0.0568			591.8	0.26006			591.8	0.25689			611.8	13.62
--	--	--	--	--	--			592	0.13438			960	36.05			642	0.05614			592	0.26801			592	0.25546			612	13.52
--	--	--	--	--	--			592.2	0.13406			961	25.11			642.2	0.05566			592.2	0.27379			592.2	0.25515			612.2	13.47
--	--	--	--	--	--			592.4	0.13294			962	25.16			642.4	0.05526			592.4	0.27614			592.4	0.25477			612.4	13.43
--	--	--	--	--	--			592.6	0.13197			963	21.12			642.6	0.05535			592.6	0.284			592.6	0.25523			612.6	13.39
--	--	--	--	--	--			592.8	0.13114			964	25.12			642.8	0.05531			592.8	0.29322			592.8	0.2547			612.8	13.27
--	--	--	--	--	--			593	0.13064			965	40.01			643	0.05481			593	0.30154			593	0.25515			613	13.27
--	--	--	--	--	--			593.2	0.12958			966	25.6			643.2	0.05452			593.2	0.31012			593.2	0.25364			613.2	13.15
--	--	--	--	--	--			593.4	0.12899			967	23.15			643.4	0.05445			593.4	0.31753			593.4	0.25341			613.4	12.96
--	--	--	--	--	--			593.6	0.12831			968	17.86			643.6	0.053			593.6	0.32657			593.6	0.25205			613.6	12.83
--	--	--	--	--	--			593.8	0.12758			969	25.49			643.8	0.05273			593.8	0.33506			593.8	0.25084			613.8	12.68
--	--	--	--	--	--			594	0.12643			970	26.33			644	0.05296			594	0.34274			594	0.24933			614	12.62
--	--	--	--	--	--			594.2	0.12599			971	22.54			644.2	0.0528			594.2	0.34808			594.2	0.24902			614.2	12.45
--	--	--	--	--	--			594.4	0.12469			972	20.46			644.4	0.05344			594.4	0.35521			594.4	0.24796			614.4	12.35
--	--	--	--	--	--			594.6	0.12437			973	20.21			644.6	0.05302			594.6	0.36208			594.6	0.24789			614.6	12.25
--	--	--	--	--	--			594.8	0.12387			974	26.45			644.8	0.053			594.8	0.37013			594.8	0.24698			614.8	12.07
--	--	--	--	--	--			595	0.12301			975	25.17			645	0.05246			595	0.37898			595	0.24569			615	11.9
--	--	--	--	--	--			595.2	0.1218			976	25.36			645.2	0.05244			595.2	0.3863			595.2	0.24479			615.2	11.81
--	--	--	--	--	--			595.4	0.12107			977	25.82			645.4	0.05236			595.4	0.39444			595.4	0.24418			615.4	11.63
--	--	--	--	--	--			595.6	0.12051			978	29.1			645.6	0.05178			595.6	0.40329			595.6	0.24388			615.6	11.5
--	--	--	--	--	--			595.8	0.12007			979	22.06			645.8	0.05105			595.8	0.41215			595.8	0.24274			615.8	11.4
--	--	--	--	--	--			596	0.11939			980	19.47			646	0.05114			596	0.42155			596	0.24085			616	11.38
--	--	--	--	--	--			596.2	0.11892			981	22.36			646.2	0.05078			596.2	0.43094			596.2	0.24032			616.2	11.23
--	--	--	--	--	--			596.4	0.11833			982	19.72			646.4	0.05055			596.4	0.4398			596.4	0.23926			616.4	11.14
--	--	--	--	--	--			596.6	0.11797			983	18.84			646.6	0.05039			596.6	0.44676			596.6	0.23926			616.6	11.1
--	--	--	--	--	--			596.8	0.11753			984	24.11			646.8	0.05022			596.8	0.43799			596.8	0.23729			616.8	10.97
--	--	--	--	--	--			597	0.11715			985	24.61			647	0.05018			597	0.4482			597	0.23669			617	10.78
--	--	--	--	--	--			597.2	0.11597			986	17.83			647.2	0.05024			597.2	0.45923			597.2	0.23593			617.2	10.72
--	--	--	--	--	--			597.4	0.11503			987	22.99			647.4	0.04964			597.4	0.46989			597.4	0.23525			617.4	10.53
--	--	--	--	--	--			597.6	0.114			988	24.84			647.6	0.05008			597.6	0.48038			597.6	0.23412			617.6	10.39
--	--	--	--	--	--			597.8	0.11288			989	21.08			647.8	0.04937			597.8	0.49077			597.8	0.23374			617.8	10.38
--	--	--	--	--	--			598	0.1127			990	22.03			648	0.04896			598	0.49962			598	0.23071			618	10.29
--	--	--	--	--	--			598.2	0.11235			991	28.39			648.2	0.04807			598.2	0.50866			598.2	0.23086			618.2	10.26
--	--	--	--	--	--			598.4	0.11167			992	29.13			648.4	0.04761			598.4	0.5186			598.4	0.22973			618.4	10.2
--	--	--	--	--	--			598.6	0.11137			993	22.85			648.6	0.04653			598.6	0.5271			598.6	0.22958			618.6	10.21
--	--	--	--	--	--			598.8	0.11096			994	20.11			648.8	0.04597			598.8	0.53659			598.8	0.22791			618.8	10.17
--	--	--	--	--	--			599	0.11025			995	21.43			649	0.04545			599	0.54644			599	0.22912			619	10.08
--	--	--	--	--	--			599.2	0.11005			996	21.55			649.2	0.04491			599.2	0.55882			599.2	0.22837			619.2	9.99
--	--	--	--	--	--			599.4	0.10961			997	22.52			649.4	0.04441			599.4	0.56623			599.4	0.22799			619.4	9.854
--	--	--	--	--	--			599.6	0.10846			998	20.74			649.6	0.04448			599.6	0.57716			599.6	0.22617			619.6	9.731
--	--	--	--	--	--			599.8	0.10834			999	21.98			649.8	0.04439			599.8	0.58683			599.8	0.22602			619.8	9.607
--	--	--	--	--	--			600	0.10778			1000	24.09			650	0.04425			600	0.59867			600	0.22526			620	9.55
--	--	--	--	--	--			600.2	0.10604			1001	24.46			--	--			600.2	0.60843			600.2	0.22466			620.2	9.576
--	--	--	--	--	--			600.4	0.10536			1002	19.98			--	--			600.4	0.61864			600.4	0.22337			620.4	9.582
--	--	--	--	--	--			600.6	0.10531			1003	25.42			--	--			600.6	0.62732			600.6	0.22375			620.6	9.576
--	--	--	--	--	--			600.8	0.1046			1004	21.4			--	--			600.8	0.63952			600.8	0.22216			620.8	9.482
--	--	--	--	--	--			601	0.10315			1005	26.63			--	--			601	0.64729			601	0.22155			621	9.39
--	--	--	--	--	--			601.2	0.1028			1006	26.94			--	--			601.2	0.65741			601.2	0.22072			621.2	9.327
--	--	--	--	--	--			601.4	0.1028			1007	26.28			--	--			601.4	0.66482			601.4	0.2205			621.4	9.246
--	--	--	--	--	--			601.6	0.10206			1008	28.92			--	--			601.6	0.67422			601.6	0.21944			621.6	9.15
--	--	--	--	--	--			601.8	0.10165			1009	22.51			--	--			601.8	0.68199			601.8	0.21936			621.8	9.007
--	--	--	--	--	--			602	0.10065			1010	19.81			--	--			602	0.69094			602	0.21875			622	8.96
--	--	--	--	--	--			602.2	0.10068			1011	30.7			--	--			602.2	0.6988			602.2	0.21913			622.2	8.777
--	--	--	--	--	--			602.4	0.10027			1012	30.25			--	--			602.4	0.70973			602.4	0.21762			622.4	8.775
--	--	--	--	--	--			602.6	0.09888			1013	24.04			--	--			602.6	0.71805			602.6	0.21747			622.6	8.658
--	--	--	--	--	--			602.8	0.0982			1014	23.08			--	--			602.8	0.7269			602.8	0.21565			622.8	8.546
--	--	--	--	--	--			603	0.09794			1015	18.65			--	--			603	0.73459			603	0.21558			623	8.411
--	--	--	--	--	--			603.2	0.09694			1016	21.54			--	--			603.2	0.74489			603.2	0.21444			623.2	8.461
--	--	--	--	--	--			603.4	0.09729			1017	20.85			--	--			603.4	0.7542			603.4	0.21543			623.4	8.378
--	--	--	--	--	--			603.6	0.09673			1018	21.4			--	--			603.6	0.76278			603.6	0.21399			623.6	8.267
--	--	--	--	--	--			603.8	0.09667			1019	22.58			--	--			603.8	0.77128			603.8	0.21323			623.8	8.263
--	--	--	--	--	--			604	0.09647			1020	26.47			--	--			604	0.77832			604	0.21225			624	8.136
--	--	--	--	--	--			604.2	0.09602			1021	22.42			--	--			604.2	0.78754			604.2	0.21028			624.2	8.038
--	--	--	--	--	--			604.4	0.09535			1022	24.38			--	--			604.4	0.79631			604.4	0.20983			624.4	7.922
--	--	--	--	--	--			604.6	0.09387			1023	18.84			--	--			604.6	0.8058			604.6	0.21073			624.6	7.874
--	--	--	--	--	--			604.8	0.09376			1024	23.83			--	--			604.8	0.81547			604.8	0.20952			624.8	7.826
--	--	--	--	--	--			605	0.09326			1025	22.02			--	--			605	0.82098			605	0.21036			625	7.812
--	--	--	--	--	--			605.2	0.09193			1026	19.36			--	--			605.2	0.82848			605.2	0.20861			625.2	7.641
--	--	--	--	--	--			605.4	0.0914			1027	20.4			--	--			605.4	0.83408			605.4	0.20831			625.4	7.561
--	--	--	--	--	--			605.6	0.09096			1028	14.14			--	--			605.6	0.84023			605.6	0.20703			625.6	7.513
--	--	--	--	--	--			605.8	0.09022			1029	22.95			--	--			605.8	0.84845			605.8	0.20733			625.8	7.417
--	--	--	--	--	--			606	0.08957			1030	21.36			--	--			606	0.8574			606	0.20687			626	7.389
--	--	--	--	--	--			606.2	0.08934			1031	19.53			--	--			606.2	0.86454			606.2	0.20604			626.2	7.317
--	--	--	--	--	--			606.4	0.08892			1032	20.68			--	--			606.4	0.87213			606.4	0.20476			626.4	7.31
--	--	--	--	--	--			606.6	0.08839			1033	20.32			--	--			606.6	0.879			606.6	0.20544			626.6	7.302
--	--	--	--	--	--			606.8	0.08831			1034	24.96			--	--			606.8	0.88424			606.8	0.2043			626.8	7.303
--	--	--	--	--	--			607	0.08831			1035	22.35			--	--			607	0.88812			607	0.20392			627	7.204
--	--	--	--	--	--			607.2	0.08733			1036	22.03			--	--			607.2	0.89336			607.2	0.20158			627.2	7.218
--	--	--	--	--	--			607.4	0.08713			1037	27.84			--	--			607.4	0.89879			607.4	0.20188			627.4	7.169
--	--	--	--	--	--			607.6	0.08695			1038	22.91			--	--			607.6	0.90602			607.6	0.20127			627.6	7.05
--	--	--	--	--	--			607.8	0.08677			1039	19.62			--	--			607.8	0.90692			607.8	0.20127			627.8	7.044
--	--	--	--	--	--			608	0.08657			1040	20.02			--	--			608	0.91325			608	0.20112			628	6.985
--	--	--	--	--	--			608.2	0.08645			1041	19.5			--	--			608.2	0.91867			608.2	0.20052			628.2	6.864
--	--	--	--	--	--			608.4	0.08542			1042	19.04			--	--			608.4	0.92409			608.4	0.19863			628.4	6.774
--	--	--	--	--	--			608.6	0.08542			1043	20.48			--	--			608.6	0.93042			608.6	0.19855			628.6	6.737
--	--	--	--	--	--			608.8	0.08498			1044	21.92			--	--			608.8	0.93765			608.8	0.19742			628.8	6.614
--	--	--	--	--	--			609	0.08451			1045	23.52			--	--			609	0.94216			609	0.19689			629	6.592
--	--	--	--	--	--			609.2	0.0838			1046	24.8			--	--			609.2	0.94759			609.2	0.19522			629.2	6.536
--	--	--	--	--	--			609.4	0.08406			1047	19.3			--	--			609.4	0.9503			609.4	0.19605			629.4	6.51
--	--	--	--	--	--			609.6	0.0838			1048	16.6			--	--			609.6	0.95662			609.6	0.19462			629.6	6.438
--	--	--	--	--	--			609.8	0.08353			1049	16.56			--	--			609.8	0.95843			609.8	0.19454			629.8	6.402
--	--	--	--	--	--			610	0.08333			1050	21.45			--	--			610	0.96295			610	0.19333			630	6.342
--	--	--	--	--	--			610.2	0.0823			1051	24.48			--	--			610.2	0.96476			610.2	0.19295			630.2	6.287
--	--	--	--	--	--			610.4	0.0815			1052	17.27			--	--			610.4	0.97018			610.4	0.19136			630.4	6.294
--	--	--	--	--	--			610.6	0.08094			1053	15.61			--	--			610.6	0.97199			610.6	0.19076			630.6	6.203
--	--	--	--	--	--			610.8	0.08041			1054	22.65			--	--			610.8	0.97831			610.8	0.18917			630.8	6.208
--	--	--	--	--	--			611	0.07964			1055	19.85			--	--			611	0.98012			611	0.18871			631	6.119
--	--	--	--	--	--			611.2	0.07867			1056	18.4			--	--			611.2	0.98193			611.2	0.18796			631.2	6.087
--	--	--	--	--	--			611.4	0.07785			1057	18.22			--	--			611.4	0.98373			611.4	0.18765			631.4	6.013
--	--	--	--	--	--			611.6	0.07791			1058	21.39			--	--			611.6	0.98464			611.6	0.18637			631.6	5.943
--	--	--	--	--	--			611.8	0.07732			1059	20.09			--	--			611.8	0.98554			611.8	0.18538			631.8	5.829
--	--	--	--	--	--			612	0.0767			1060	21.07			--	--			612	0.98916			612	0.18425			632	5.754
--	--	--	--	--	--			612.2	0.0764			1061	15.98			--	--			612.2	0.98825			612.2	0.18387			632.2	5.698
--	--	--	--	--	--			612.4	0.07637			1062	21.68			--	--			612.4	0.99096			612.4	0.18349			632.4	5.619
--	--	--	--	--	--			612.6	0.07608			1063	23.46			--	--			612.6	0.99096			612.6	0.18319			632.6	5.623
--	--	--	--	--	--			612.8	0.07528			1064	26.19			--	--			612.8	0.99187			612.8	0.18213			632.8	5.55
--	--	--	--	--	--			613	0.07487			1065	20.3			--	--			613	0.99458			613	0.18198			633	5.551
--	--	--	--	--	--			613.2	0.07416			1066	24.64			--	--			613.2	0.99729			613.2	0.18084			633.2	5.497
--	--	--	--	--	--			613.4	0.07355			1067	19.93			--	--			613.4	0.99819			613.4	0.18198			633.4	5.459
--	--	--	--	--	--			613.6	0.07337			1068	19.31			--	--			613.6	1			613.6	0.18084			633.6	5.405
--	--	--	--	--	--			613.8	0.07281			1069	19.21			--	--			613.8	0.99819			613.8	0.18183			633.8	5.293
--	--	--	--	--	--			614	0.07254			1070	18.58			--	--			614	0.9991			614	0.18099			634	5.339
--	--	--	--	--	--			614.2	0.07193			1071	20.23			--	--			614.2	0.9991			614.2	0.18062			634.2	5.335
--	--	--	--	--	--			614.4	0.07163			1072	17.46			--	--			614.4	0.9991			614.4	0.18016			634.4	5.295
--	--	--	--	--	--			614.6	0.07148			1073	24.97			--	--			614.6	0.99729			614.6	0.18099			634.6	5.229
--	--	--	--	--	--			614.8	0.07122			1074	21.77			--	--			614.8	0.99729			614.8	0.18009			634.8	5.151
--	--	--	--	--	--			615	0.07113			1075	16.52			--	--			615	0.99639			615	0.18039			635	5.067
--	--	--	--	--	--			615.2	0.07131			1076	18.25			--	--			615.2	0.99729			615.2	0.1791			635.2	5.029
--	--	--	--	--	--			615.4	0.07092			1077	20.76			--	--			615.4	0.99729			615.4	0.17804			635.4	4.99
--	--	--	--	--	--			615.6	0.07016			1078	19.98			--	--			615.6	0.99548			615.6	0.1757			635.6	5.013
--	--	--	--	--	--			615.8	0.06995			1079	16.3			--	--			615.8	0.99367			615.8	0.176			635.8	4.895
--	--	--	--	--	--			616	0.06901			1080	21.7			--	--			616	0.99277			616	0.17396			636	4.843
--	--	--	--	--	--			616.2	0.0688			1081	17.46			--	--			616.2	0.98916			616.2	0.17373			636.2	4.863
--	--	--	--	--	--			616.4	0.06801			1082	15.55			--	--			616.4	0.98644			616.4	0.17222			636.4	4.846
--	--	--	--	--	--			616.6	0.06754			1083	17.08			--	--			616.6	0.98373			616.6	0.17184			636.6	4.786
--	--	--	--	--	--			616.8	0.06712			1084	18.66			--	--			616.8	0.98464			616.8	0.17055			636.8	4.784
--	--	--	--	--	--			617	0.06686			1085	20.24			--	--			617	0.98464			617	0.16972			637	4.72
--	--	--	--	--	--			617.2	0.06639			1086	25.44			--	--			617.2	0.98193			617.2	0.16821			637.2	4.715
--	--	--	--	--	--			617.4	0.06591			1087	16.48			--	--			617.4	0.97741			617.4	0.1676			637.4	4.684
--	--	--	--	--	--			617.6	0.06524			1088	16.49			--	--			617.6	0.9765			617.6	0.16684			637.6	4.645
--	--	--	--	--	--			617.8	0.06468			1089	20.37			--	--			617.8	0.97289			617.8	0.16639			637.8	4.618
--	--	--	--	--	--			618	0.06421			1090	18.77			--	--			618	0.96747			618	0.16533			638	4.612
--	--	--	--	--	--			618.2	0.06365			1091	14.34			--	--			618.2	0.96476			618.2	0.16578			638.2	4.565
--	--	--	--	--	--			618.4	0.06288			1092	17.37			--	--			618.4	0.96114			618.4	0.16488			638.4	4.53
--	--	--	--	--	--			618.6	0.06244			1093	19.7			--	--			618.6	0.95933			618.6	0.16488			638.6	4.502
--	--	--	--	--	--			618.8	0.06203			1094	17.94			--	--			618.8	0.95753			618.8	0.16314			638.8	4.483
--	--	--	--	--	--			619	0.06208			1095	19.3			--	--			619	0.9512			619	0.16291			639	4.452
--	--	--	--	--	--			619.2	0.06206			1096	12.41			--	--			619.2	0.94759			619.2	0.16155			639.2	4.465
--	--	--	--	--	--			619.4	0.062			1097	10.64			--	--			619.4	0.94307			619.4	0.16147			639.4	4.439
--	--	--	--	--	--			619.6	0.06155			1098	15.37			--	--			619.6	0.94126			619.6	0.16087			639.6	4.396
--	--	--	--	--	--			619.8	0.0612			1099	15.69			--	--			619.8	0.93493			619.8	0.15973			639.8	4.385
--	--	--	--	--	--			620	0.06049			1100	17.48			--	--			620	0.93132			620	0.1589			640	4.351
--	--	--	--	--	--			620.2	0.06014			1101	20.56			--	--			620.2	0.9268			620.2	0.15867			640.2	4.351
--	--	--	--	--	--			620.4	0.05958			1102	19.72			--	--			620.4	0.92228			620.4	0.15746			640.4	4.314
--	--	--	--	--	--			620.6	0.05905			1103	23.16			--	--			620.6	0.91596			620.6	0.15754			640.6	4.293
--	--	--	--	--	--			620.8	0.05849			1104	19.29			--	--			620.8	0.91234			620.8	0.15731			640.8	4.307
--	--	--	--	--	--			621	0.05828			1105	18.14			--	--			621	0.90602			621	0.15693			641	4.285
--	--	--	--	--	--			621.2	0.05781			1106	19.87			--	--			621.2	0.9015			621.2	0.15625			641.2	4.251
--	--	--	--	--	--			621.4	0.05752			1107	25.98			--	--			621.4	0.89698			621.4	0.15549			641.4	4.21
--	--	--	--	--	--			621.6	0.05716			1108	22.97			--	--			621.6	0.89336			621.6	0.15337			641.6	4.207
--	--	--	--	--	--			621.8	0.05655			1109	26.14			--	--			621.8	0.88767			621.8	0.15352			641.8	4.166
--	--	--	--	--	--			622	0.05602			1110	18.29			--	--			622	0.88153			622	0.15254			642	4.135
--	--	--	--	--	--			622.2	0.0559			1111	12.14			--	--			622.2	0.87619			622.2	0.15201			642.2	4.126
--	--	--	--	--	--			622.4	0.05554			1112	16.71			--	--			622.4	0.87131			622.4	0.15057			642.4	4.054
--	--	--	--	--	--			622.6	0.05513			1113	15.57			--	--			622.6	0.86526			622.6	0.15057			642.6	4.072
--	--	--	--	--	--			622.8	0.05475			1114	15.59			--	--			622.8	0.85975			622.8	0.1502			642.8	4.069
--	--	--	--	--	--			623	0.05469			1115	17.72			--	--			623	0.85378			623	0.14989			643	4.001
--	--	--	--	--	--			623.2	0.05384			1116	21.3			--	--			623.2	0.84755			623.2	0.14845			643.2	3.942
--	--	--	--	--	--			623.4	0.05375			1117	22.16			--	--			623.4	0.84366			623.4	0.14815			643.4	3.862
--	--	--	--	--	--			623.6	0.05339			1118	16.7			--	--			623.6	0.84077			623.6	0.14634			643.6	3.815
--	--	--	--	--	--			623.8	0.05313			1119	16.34			--	--			623.8	0.83182			623.8	0.1449			643.8	3.81
--	--	--	--	--	--			624	0.0528			1120	20.76			--	--			624	0.82514			624	0.14354			644	3.779
--	--	--	--	--	--			624.2	0.05233			1121	16.96			--	--			624.2	0.81935			624.2	0.14278			644.2	3.723
--	--	--	--	--	--			624.4	0.05183			1122	12.64			--	--			624.4	0.81339			624.4	0.14293			644.4	3.727
--	--	--	--	--	--			624.6	0.05186			1123	16.78			--	--			624.6	0.80444			624.6	0.1421			644.6	3.722
--	--	--	--	--	--			624.8	0.05171			1124	19.38			--	--			624.8	0.79848			624.8	0.14104			644.8	3.596
--	--	--	--	--	--			625	0.05145			1125	16.44			--	--			625	0.79143			625	0.14028			645	3.53
--	--	--	--	--	--			625.2	0.05095			1126	15.71			--	--			625.2	0.78474			625.2	0.13968			645.2	3.506
--	--	--	--	--	--			625.4	0.05036			1127	16.62			--	--			625.4	0.77742			625.4	0.13968			645.4	3.477
--	--	--	--	--	--			625.6	0.0498			1128	17.23			--	--			625.6	0.77236			625.6	0.13854			645.6	3.467
--	--	--	--	--	--			625.8	0.04933			1129	16.79			--	--			625.8	0.76495			625.8	0.13862			645.8	3.426
--	--	--	--	--	--			626	0.04909			1130	12.24			--	--			626	0.76052			626	0.13794			646	3.422
--	--	--	--	--	--			626.2	0.04897			1131	18.38			--	--			626.2	0.75401			626.2	0.13741			646.2	3.468
--	--	--	--	--	--			626.4	0.04856			1132	15.12			--	--			626.4	0.74877			626.4	0.1362			646.4	3.447
--	--	--	--	--	--			626.6	0.04797			1133	15.02			--	--			626.6	0.74037			626.6	0.13582			646.6	3.38
--	--	--	--	--	--			626.8	0.04744			1134	18.01			--	--			626.8	0.73305			626.8	0.13574			646.8	3.376
--	--	--	--	--	--			627	0.04703			1135	17.15			--	--			627	0.72618			627	0.13567			647	3.348
--	--	--	--	--	--			627.2	0.04665			1136	20.51			--	--			627.2	0.72085			627.2	0.13529			647.2	3.346
--	--	--	--	--	--			627.4	0.04629			1137	13.42			--	--			627.4	0.71335			627.4	0.13423			647.4	3.322
--	--	--	--	--	--			627.6	0.04579			1138	14.08			--	--			627.6	0.70883			627.6	0.13324			647.6	3.339
--	--	--	--	--	--			627.8	0.04559			1139	13.51			--	--			627.8	0.70061			627.8	0.13294			647.8	3.291
--	--	--	--	--	--			628	0.045			1140	14.76			--	--			628	0.69491			628	0.13166			648	3.28
--	--	--	--	--	--			628.2	0.04479			1141	12.86			--	--			628.2	0.68832			628.2	0.13173			648.2	3.253
--	--	--	--	--	--			628.4	0.0447			1142	19.79			--	--			628.4	0.68335			628.4	0.13143			648.4	3.245
--	--	--	--	--	--			628.6	0.0445			1143	20.3			--	--			628.6	0.67711			628.6	0.12999			648.6	3.334
--	--	--	--	--	--			628.8	0.04382			1144	21.25			--	--			628.8	0.67286			628.8	0.12893			648.8	3.302
--	--	--	--	--	--			629	0.04361			1145	13			--	--			629	0.66383			629	0.12878			649	3.292
--	--	--	--	--	--			629.2	0.04349			1146	11.11			--	--			629.2	0.65849			629.2	0.12772			649.2	3.298
--	--	--	--	--	--			629.4	0.04329			1147	21.92			--	--			629.4	0.65154			629.4	0.12666			649.4	3.295
--	--	--	--	--	--			629.6	0.04302			1148	14.36			--	--			629.6	0.64629			629.6	0.12553			649.6	3.233
--	--	--	--	--	--			629.8	0.04276			1149	14.96			--	--			629.8	0.63943			629.8	0.1256			649.8	3.227
--	--	--	--	--	--			630	0.04223			1150	20.36			--	--			630	0.63301			630	0.12545			650	3.195
--	--	--	--	--	--			630.2	0.04134			1151	17.13			--	--			630.2	0.62732			630.2	0.12568
--	--	--	--	--	--			630.4	0.04105			1152	17.57			--	--			630.4	0.62316			630.4	0.12409
--	--	--	--	--	--			630.6	0.04105			1153	15.22			--	--			630.6	0.61774			630.6	0.12477
--	--	--	--	--	--			630.8	0.04096			1154	13.28			--	--			630.8	0.61241			630.8	0.12386
--	--	--	--	--	--			631	0.04067			1155	16.36			--	--			631	0.60707			631	0.12424
--	--	--	--	--	--			631.2	0.04008			1156	16.74			--	--			631.2	0.60283			631.2	0.12333
--	--	--	--	--	--			631.4	0.03969			1157	19.52			--	--			631.4	0.59505			631.4	0.12326
--	--	--	--	--	--			631.6	0.03934			1158	16.39			--	--			631.6	0.59018			631.6	0.12265
--	--	--	--	--	--			631.8	0.03905			1159	14.04			--	--			631.8	0.58222			631.8	0.12341
--	--	--	--	--	--			632	0.03869			1160	19.79			--	--			632	0.57716			632	0.12227
--	--	--	--	--	--			632.2	0.03852			1161	18.68			--	--			632.2	0.56966			632.2	0.12121
--	--	--	--	--	--			632.4	0.03775			1162	16.2			--	--			632.4	0.56243			632.4	0.11993
--	--	--	--	--	--			632.6	0.03745			1163	20.61			--	--			632.6	0.55818			632.6	0.11955
--	--	--	--	--	--			632.8	0.03704			1164	16.35			--	--			632.8	0.55339			632.8	0.11864
--	--	--	--	--	--			633	0.03678			1165	13.78			--	--			633	0.54833			633	0.11834
--	--	--	--	--	--			633.2	0.03648			1166	15.93			--	--			633.2	0.52945			633.2	0.11834
--	--	--	--	--	--			633.4	0.03619			1167	16.05			--	--			633.4	0.52601			633.4	0.11743
--	--	--	--	--	--			633.6	0.03592			1168	15.29			--	--			633.6	0.52122			633.6	0.11607
--	--	--	--	--	--			633.8	0.03554			1169	12.71			--	--			633.8	0.51571			633.8	0.11614
--	--	--	--	--	--			634	0.03557			1170	11.07			--	--			634	0.51309			634	0.1147
--	--	--	--	--	--			634.2	0.03533			1171	16.7			--	--			634.2	0.50848			634.2	0.11486
--	--	--	--	--	--			634.4	0.03483			1172	17.26			--	--			634.4	0.50441			634.4	0.11448
--	--	--	--	--	--			634.6	0.0346			1173	12.93			--	--			634.6	0.50044			634.6	0.11425
--	--	--	--	--	--			634.8	0.03421			1174	18.6			--	--			634.8	0.49601			634.8	0.11349
--	--	--	--	--	--			635	0.03401			1175	16.12			--	--			635	0.49086			635	0.11228
--	--	--	--	--	--			635.2	0.03345			1176	13.37			--	--			635.2	0.48634			635.2	0.1116
--	--	--	--	--	--			635.4	0.03324			1177	12.26			--	--			635.4	0.48318			635.4	0.11168
--	--	--	--	--	--			635.6	0.03283			1178	11.31			--	--			635.6	0.47794			635.6	0.11047
--	--	--	--	--	--			635.8	0.03265			1179	12.9			--	--			635.8	0.47432			635.8	0.10971
--	--	--	--	--	--			636	0.03233			1180	12.63			--	--			636	0.47053			636	0.11001
--	--	--	--	--	--			636.2	0.03195			1181	9.592			--	--			636.2	0.46519			636.2	0.10979
--	--	--	--	--	--			636.4	0.03133			1182	16.21			--	--			636.4	0.45281			636.4	0.10926
--	--	--	--	--	--			636.6	0.031			1183	15.32			--	--			636.6	0.45074			636.6	0.10956
--	--	--	--	--	--			636.8	0.03086			1184	12.96			--	--			636.8	0.44784			636.8	0.10812
--	--	--	--	--	--			637	0.03044			1185	12.8			--	--			637	0.43546			637	0.10782
--	--	--	--	--	--			637.2	0.02991			1186	12.16			--	--			637.2	0.43239			637.2	0.10714
--	--	--	--	--	--			637.4	0.02994			1187	12.39			--	--			637.4	0.42127			637.4	0.10676
--	--	--	--	--	--			637.6	0.02941			1188	16.37			--	--			637.6	0.4126			637.6	0.1054
--	--	--	--	--	--			637.8	0.02944			1189	9.346			--	--			637.8	0.41007			637.8	0.10441
--	--	--	--	--	--			638	0.02882			1190	11.33			--	--			638	0.40844			638	0.10298
--	--	--	--	--	--			638.2	0.029			1191	20.22			--	--			638.2	0.40754			638.2	0.10184
--	--	--	--	--	--			638.4	0.02873			1192	16.47			--	--			638.4	0.40528			638.4	0.10086
--	--	--	--	--	--			638.6	0.02847			1193	16.11			--	--			638.6	0.40239			638.6	0.10108
--	--	--	--	--	--			638.8	0.0282			1194	13.82			--	--			638.8	0.40076			638.8	0.09995
--	--	--	--	--	--			639	0.02785			1195	18.25			--	--			639	0.39823			639	0.1001
--	--	--	--	--	--			639.2	0.02756			1196	11.63			--	--			639.2	0.39471			639.2	0.09934
--	--	--	--	--	--			639.4	0.02723			1197	16.74			--	--			639.4	0.39236			639.4	0.09949
--	--	--	--	--	--			639.6	0.02711			1198	15.68			--	--			639.6	0.3844			639.6	0.09813
--	--	--	--	--	--			639.8	0.0267			1199	17.36			--	--			639.8	0.38133			639.8	0.09821
--	--	--	--	--	--			640	0.02629			1200	12.85			--	--			640	0.37898			640	0.09707
--	--	--	--	--	--			640.2	0.0262			1201	10.76			--	--			640.2	0.37157			640.2	0.09715
--	--	--	--	--	--			640.4	0.02602			1202	10.63			--	--			640.4	0.36461			640.4	0.09662
--	--	--	--	--	--			640.6	0.02608			1203	18.43			--	--			640.6	0.36253			640.6	0.09662
--	--	--	--	--	--			640.8	0.02543			1204	16.72			--	--			640.8	0.35693			640.8	0.09601
--	--	--	--	--	--			641	0.02546			1205	13.4			--	--			641	0.35503			641	0.09564
--	--	--	--	--	--			641.2	0.02508			1206	14.51			--	--			641.2	0.35422			641.2	0.09503
--	--	--	--	--	--			641.4	0.02505			1207	21.53			--	--			641.4	0.35124			641.4	0.09458
--	--	--	--	--	--			641.6	0.02482			1208	19.47			--	--			641.6	0.34961			641.6	0.09412
--	--	--	--	--	--			641.8	0.02449			1209	16.67			--	--			641.8	0.34383			641.8	0.09442
--	--	--	--	--	--			642	0.02393			1210	15.85			--	--			642	0.33985			642	0.09389
--	--	--	--	--	--			642.2	0.02373			1211	17.25			--	--			642.2	0.3385			642.2	0.09299
--	--	--	--	--	--			642.4	0.0237			1212	14.62			--	--			642.4	0.33371			642.4	0.09291
--	--	--	--	--	--			642.6	0.02346			1213	16.61			--	--			642.6	0.32838			642.6	0.09284
--	--	--	--	--	--			642.8	0.02314			1214	12.37			--	--			642.8	0.32494			642.8	0.092
--	--	--	--	--	--			643	0.02317			1215	13.31			--	--			643	0.32413			643	0.09185
--	--	--	--	--	--			643.2	0.02269			1216	14.16			--	--			643.2	0.32521			643.2	0.09011
--	--	--	--	--	--			643.4	0.02246			1217	14.92			--	--			643.4	0.32494			643.4	0.08996
--	--	--	--	--	--			643.6	0.02211			1218	15.8			--	--			643.6	0.32133			643.6	0.08935
--	--	--	--	--	--			643.8	0.02178			1219	16.39			--	--			643.8	0.31699			643.8	0.08814
--	--	--	--	--	--			644	0.0214			1220	11.34			--	--			644	0.31681			644	0.08686
--	--	--	--	--	--			644.2	0.02116			1221	10.93			--	--			644.2	0.31355			644.2	0.08731
--	--	--	--	--	--			644.4	0.02096			1222	13.88			--	--			644.4	0.31364			644.4	0.08671
--	--	--	--	--	--			644.6	0.02063			1223	12.49			--	--			644.6	0.30958			644.6	0.08625
--	--	--	--	--	--			644.8	0.02043			1224	11.94			--	--			644.8	0.30913			644.8	0.08557
--	--	--	--	--	--			645	0.02051			1225	11.96			--	--			645	0.30795			645	0.08542
--	--	--	--	--	--			645.2	0.0204			1226	15.3			--	--			645.2	0.30786			645.2	0.0855
--	--	--	--	--	--			645.4	0.02016			1227	13.81			--	--			645.4	0.3047			645.4	0.08512
--	--	--	--	--	--			645.6	0.01992			1228	20.33			--	--			645.6	0.30434			645.6	0.08413
--	--	--	--	--	--			645.8	0.01981			1229	15.24			--	--			645.8	0.30425			645.8	0.08345
--	--	--	--	--	--			646	0.01948			1230	19.05			--	--			646	0.30452			646	0.0827
--	--	--	--	--	--			646.2	0.01947			1231	13.85			--	--			646.2	0.30325			646.2	0.08217
--	--	--	--	--	--			646.4	0.01936			1232	14.26			--	--			646.4	0.3028			646.4	0.08186
--	--	--	--	--	--			646.6	0.01909			1233	19.61			--	--			646.6	0.30343			646.6	0.08141
--	--	--	--	--	--			646.8	0.01886			1234	13.14			--	--			646.8	0.29964			646.8	0.08042
--	--	--	--	--	--			647	0.0187			1235	12.12			--	--			647	0.29693			647	0.08095
--	--	--	--	--	--			647.2	0.01855			1236	11.59			--	--			647.2	0.29394			647.2	0.07997
--	--	--	--	--	--			647.4	0.01859			1237	9.423			--	--			647.4	0.29268			647.4	0.07967
--	--	--	--	--	--			647.6	0.01843			1238	13.68			--	--			647.6	0.29024			647.6	0.07891
--	--	--	--	--	--			647.8	0.0181			1239	14.87			--	--			647.8	0.2906			647.8	0.07891
--	--	--	--	--	--			648	0.0177			1240	11.96			--	--			648	0.29196			648	0.07876
--	--	--	--	--	--			648.2	0.01737			1241	13.13			--	--			648.2	0.29223			648.2	0.07884
--	--	--	--	--	--			648.4	0.01714			1242	13.45			--	--			648.4	0.29259			648.4	0.07808
--	--	--	--	--	--			648.6	0.01697			1243	17.37			--	--			648.6	0.28961			648.6	0.07793
--	--	--	--	--	--			648.8	0.01679			1244	14.48			--	--			648.8	0.2878			648.8	0.0777
--	--	--	--	--	--			649	0.01665			1245	16.69			--	--			649	0.285			649	0.07793
--	--	--	--	--	--			649.2	0.01663			1246	13.86			--	--			649.2	0.28536			649.2	0.07732
--	--	--	--	--	--			649.4	0.01652			1247	14.93			--	--			649.4	0.28545			649.4	0.07717
--	--	--	--	--	--			649.6	0.01614			1248	13.73			--	--			649.6	0.28409			649.6	0.07619
--	--	--	--	--	--			649.8	0.0161			1249	12.48			--	--			649.8	0.28138			649.8	0.07619
--	--	--	--	--	--			650	0.01601			1250	15.76			--	--			650	0.27921			650	0.07551
--	--	--	--					650.2	0.01571			1251	12.09							650.2	0.28012
--	--	--	--					650.4	0.0155			1252	12.18							650.4	0.27813
--	--	--	--					650.6	0.01544			1253	13.19							650.6	0.27813
--	--	--	--					650.8	0.01527			1254	11.17							650.8	0.27849
--	--	--	--					651	0.01515			1255	11.79							651	0.27831
--	--	--	--					651.2	0.01496			1256	11							651.2	0.27958
--	--	--	--					651.4	0.01478			1257	12.07							651.4	0.27741
--	--	--	--					651.6	0.01457			1258	13.69							651.6	0.27858
--	--	--	--					651.8	0.0144			1259	15.85							651.8	0.27804
--	--	--	--					652	0.01411			1260	12.82							652	0.27958
--	--	--	--					652.2	0.01405			1261	11.71							652.2	0.27705
--	--	--	--					652.4	0.01381			1262	11.58							652.4	0.27741
--	--	--	--					652.6	0.01382			1263	10.12							652.6	0.27451
--	--	--	--					652.8	0.01369			1264	9.865							652.8	0.27686
--	--	--	--					653	0.01353			1265	14.4							653	0.27379
--	--	--	--					653.2	0.0134			1266	14							653.2	0.27497
--	--	--	--					653.4	0.01325			1267	10.45							653.4	0.2747
--	--	--	--					653.6	0.01281			1268	13.38							653.6	0.27361
--	--	--	--					653.8	0.0125			1269	13.3							653.8	0.2718
--	--	--	--					654	0.01242			1270	12.12							654	0.27415
--	--	--	--					654.2	0.0122			1271	12.23							654.2	0.27388
--	--	--	--					654.4	0.01195			1272	8.944							654.4	0.27162
--	--	--	--					654.6	0.01187			1273	12.46							654.6	0.27045
--	--	--	--					654.8	0.01182			1274	11.59							654.8	0.26945
--	--	--	--					655	0.01175			1275	14.91							655	0.26819
--	--	--	--					655.2	0.01145			1276	13.25							655.2	0.27153
--	--	--	--					655.4	0.01151			1277	12.5							655.4	0.26991
--	--	--	--					655.6	0.0112			1278	9.945							655.6	0.2709
--	--	--	--					655.8	0.01103			1279	12.07							655.8	0.26963
--	--	--	--					656	0.01083			1280	11.79							656	0.27126
--	--	--	--					656.2	0.01064			1281	13.1							656.2	0.27153
--	--	--	--					656.4	0.01058			1282	15.42							656.4	0.27117
--	--	--	--					656.6	0.01041			1283	11.31							656.6	0.27
--	--	--	--					656.8	0.01037			1284	9.846							656.8	0.26837
--	--	--	--					657	0.01043			1285	10.99							657	0.26954
--	--	--	--					657.2	0.01028			1286	13.66							657.2	0.26918
--	--	--	--					657.4	0.01022			1287	12.82							657.4	0.26765
--	--	--	--					657.6	0.00991			1288	15.17							657.6	0.26647
--	--	--	--					657.8	0.00965			1289	15.88							657.8	0.26936
--	--	--	--					658	0.00953			1290	10.28							658	0.27135
--	--	--	--					658.2	0.00945			1291	10.21							658.2	0.27226
--	--	--	--					658.4	0.00908			1292	13.3							658.4	0.2728
--	--	--	--					658.6	0.00884			1293	11.34							658.6	0.27388
--	--	--	--					658.8	0.00864			1294	10.59							658.8	0.27316
--	--	--	--					659	0.00873			1295	7.462							659	0.27289
--	--	--	--					659.2	0.00843			1296	10.54							659.2	0.27343
--	--	--	--					659.4	0.0083			1297	13.06							659.4	0.27379
--	--	--	--					659.6	0.00815			1298	13.4							659.6	0.2737
--	--	--	--					659.8	0.00821			1299	11.08							659.8	0.27217
--	--	--	--					660	0.00807			1300	12.57							660	0.27207
--	--	--	--					660.2	0.00823			1301	13.83							660.2	0.26963
--	--	--	--					660.4	0.00814			1302	12.63							660.4	0.27162
--	--	--	--					660.6	0.00798			1303	14.87							660.6	0.27009
--	--	--	--					660.8	0.00789			1304	10.37							660.8	0.26973
--	--	--	--					661	0.00778			1305	9.875							661	0.27135
--	--	--	--					661.2	0.00771			1306	10.46							661.2	0.27235
--	--	--	--					661.4	0.00764			1307	12.49							661.4	0.27144
--	--	--	--					661.6	0.00744			1308	15.6							661.6	0.27063
--	--	--	--					661.8	0.00734			1309	9.318							661.8	0.27153
--	--	--	--					662	0.00727			1310	13.77							662	0.27063
--	--	--	--					662.2	0.00724			1311	13.59							662.2	0.26936
--	--	--	--					662.4	0.00706			1312	12.15							662.4	0.27126
--	--	--	--					662.6	0.00703			1313	7.11							662.6	0.27117
--	--	--	--					662.8	0.00691			1314	8.39							662.8	0.27262
--	--	--	--					663	0.00683			1315	7.861							663	0.27325
--	--	--	--					663.2	0.0067			1316	11.14							663.2	0.27207
--	--	--	--					663.4	0.00666			1317	8.588							663.4	0.27144
--	--	--	--					663.6	0.00655			1318	9.624							663.6	0.27226
--	--	--	--					663.8	0.0065			1319	13.41							663.8	0.27343
--	--	--	--					664	0.00637			1320	7.991							664	0.27352
--	--	--	--					664.2	0.00648			1321	10.51							664.2	0.27235
--	--	--	--					664.4	0.00621			1322	8.517							664.4	0.27352
--	--	--	--					664.6	0.0061			1323	6.984							664.6	0.27352
--	--	--	--					664.8	0.006			1324	11.81							664.8	0.27388
--	--	--	--					665	0.00601			1325	7.796							665	0.27271
--	--	--	--					665.2	0.00585			1326	11.54							665.2	0.27352
--	--	--	--					665.4	0.00571			1327	14.1							665.4	0.27433
--	--	--	--					665.6	0.00558			1328	9.638							665.6	0.27424
--	--	--	--					665.8	0.00548			1329	9.651							665.8	0.27253
--	--	--	--					666	0.00518			1330	11.82							666	0.27162
--	--	--	--					666.2	0.00513			1331	12.85							666.2	0.27235
--	--	--	--					666.4	0.00503			1332	14.75							666.4	0.27388
--	--	--	--					666.6	0.00518			1333	12.31							666.6	0.27461
--	--	--	--					666.8	0.00499			1334	11.33							666.8	0.27271
--	--	--	--					667	0.00486			1335	10.93							667	0.27108
--	--	--	--					667.2	0.005			1336	13.32							667.2	0.27235
--	--	--	--					667.4	0.00493			1337	12.48							667.4	0.27018
--	--	--	--					667.6	0.00485			1338	13.67							667.6	0.27126
--	--	--	--					667.8	0.00459			1339	10.79							667.8	0.26945
--	--	--	--					668	0.00447			1340	14.37							668	0.27108
--	--	--	--					668.2	0.00442			1341	9.183							668.2	0.27099
--	--	--	--					668.4	0.0044			1342	11.69							668.4	0.26954
--	--	--	--					668.6	0.00448			1343	7.738							668.6	0.26936
--	--	--	--					668.8	0.00431			1344	11.46							668.8	0.26973
--	--	--	--					669	0.00429			1345	12.6							669	0.2672
--	--	--	--					669.2	0.00416			1346	14.02							669.2	0.26629
--	--	--	--					669.4	0.00401			1347	11.37							669.4	0.26756
--	--	--	--					669.6	0.004			1348	9.585							669.6	0.26638
--	--	--	--					669.8	0.0041			1349	14							669.8	0.26421
--	--	--	--					670	0.00407			1350	12.17							670	0.26485
--	--	--	--					670.2	0.00403			1351	11.99							670.2	0.26268
--	--	--	--					670.4	0.00389			1352	16.22							670.4	0.26186
--	--	--	--					670.6	0.00378			1353	13.79							670.6	0.26033
--	--	--	--					670.8	0.00361			1354	8.245							670.8	0.26168
--	--	--	--					671	0.00359			1355	9.861							671	0.26123
--	--	--	--					671.2	0.00353			1356	12.32							671.2	0.26259
--	--	--	--					671.4	0.00326			1357	12.84							671.4	0.26006
--	--	--	--					671.6	0.00323			1358	11.33							671.6	0.2596
--	--	--	--					671.8	0.00317			1359	8.745							671.8	0.26033
--	--	--	--					672	0.00306			1360	11.96							672	0.25906
--	--	--	--					672.2	0.00301			1361	8.889							672.2	0.26015
--	--	--	--					672.4	0.00291			1362	12.64							672.4	0.25816
--	--	--	--					672.6	0.00288			1363	13.3							672.6	0.25626
--	--	--	--					672.8	0.00284			1364	11.14							672.8	0.25861
--	--	--	--					673	0.0027			1365	14.28							673	0.25581
--	--	--	--					673.2	0.00269			1366	11.11							673.2	0.25436
--	--	--	--					673.4	0.00259			1367	10.16							673.4	0.25319
--	--	--	--					673.6	0.00249			1368	10.43							673.6	0.25246
--	--	--	--					673.8	0.00246			1369	8.674							673.8	0.25093
--	--	--	--					674	0.00231			1370	7.516							674	0.25002
--	--	--	--					674.2	0.00227			1371	10.95							674.2	0.25066
--	--	--	--					674.4	0.00207			1372	11.06							674.4	0.25075
--	--	--	--					674.6	0.00211			1373	12.88							674.6	0.24867
--	--	--	--					674.8	0.00196			1374	15.74							674.8	0.24686
--	--	--	--					675	0.00184			1375	10							675	0.24641
--	--	--	--					675.2	0.00165			1376	6.834							675.2	0.24505
--	--	--	--					675.4	0.00156			1377	8.365							675.4	0.24433
--	--	--	--					675.6	0.0015			1378	9.331							675.6	0.24451
--	--	--	--					675.8	0.00138			1379	12.09							675.8	0.24325
--	--	--	--					676	0.00142			1380	13.06							676	0.24225
--	--	--	--					676.2	0.00135			1381	11.51							676.2	0.24017
--	--	--	--					676.4	0.0013			1382	9.485							676.4	0.23954
--	--	--	--					676.6	0.00126			1383	14.01							676.6	0.24054
--	--	--	--					676.8	0.00135			1384	12.47							676.8	0.24081
--	--	--	--					677	0.00132			1385	10.07							677	0.23891
--	--	--	--					677.2	0.00123			1386	9.203							677.2	0.23801
--	--	--	--					677.4	0.00111			1387	12.16							677.4	0.23575
--	--	--	--									1388	14.62							677.6	0.23466
--	--	--	--									1389	15.4							677.8	0.23322
--	--	--	--									1390	11.93							678	0.23276
--	--	--	--									1391	12.58							678.2	0.23204
--	--	--	--									1392	10.74							678.4	0.23114
--	--	--	--									1393	12.32							678.6	0.23041
--	--	--	--									1394	12.88							678.8	0.22915
--	--	--	--									1395	11.69							679	0.2287
--	--	--	--									1396	9.629							679.2	0.2277
--	--	--	--									1397	8.957							679.4	0.22662
--	--	--	--									1398	11.8							679.6	0.22572
--	--	--	--									1399	9.455							679.8	0.22472
--	--	--	--									1400	9.349							680	0.22319
--	--	--	--									1401	9.04							680.2	0.22084
--	--	--	--									1402	6.954							680.4	0.21912
--	--	--	--									1403	8.669							680.6	0.21821
--	--	--	--									1404	5.343							680.8	0.21776
--	--	--	--									1405	8.307							681	0.21632
--	--	--	--									1406	11.38							681.2	0.21695
--	--	--	--									1407	11.6							681.4	0.21379
--	--	--	--									1408	7.295							681.6	0.21324
--	--	--	--									1409	5.76							681.8	0.21099
--	--	--	--									1410	6.312							682	0.21008
--	--	--	--									1411	12.1							682.2	0.20845
--	--	--	--									1412	9.797							682.4	0.20656
--	--	--	--									1413	10.04							682.6	0.2052
--	--	--	--									1414	7.584							682.8	0.20448
--	--	--	--									1415	8.808							683	0.20394
--	--	--	--									1416	9.537							683.2	0.20267
--	--	--	--									1417	10.7							683.4	0.20114
--	--	--	--									1418	9.362							683.6	0.20168
--	--	--	--									1419	8.795							683.8	0.19969
--	--	--	--									1420	10.37							684	0.19942
--	--	--	--									1421	8.056							684.2	0.19725
--	--	--	--									1422	8.871							684.4	0.19707
--	--	--	--									1423	7.554							684.6	0.19544
--	--	--	--									1424	7.604							684.8	0.19481
--	--	--	--									1425	9.564							685	0.19282
--	--	--	--									1426	8.062							685.2	0.19147
--	--	--	--									1427	6.776							685.4	0.19002
--	--	--	--									1428	8.198							685.6	0.18794
--	--	--	--									1429	9.592							685.8	0.18659
--	--	--	--									1430	6.397							686	0.18505
--	--	--	--									1431	7.319							686.2	0.18315
--	--	--	--									1432	10.8							686.4	0.18125
--	--	--	--									1433	11.32							686.6	0.17936
--	--	--	--									1434	9.402							686.8	0.17809
--	--	--	--									1435	9.032							687	0.17728
--	--	--	--									1436	12.4							687.2	0.17746
--	--	--	--									1437	11.3							687.4	0.17701
--	--	--	--									1438	9.008							687.6	0.17556
--	--	--	--									1439	7.005							687.8	0.17384
--	--	--	--									1440	8.293							688	0.17267
--	--	--	--									1441	6.528							688.2	0.17167
--	--	--	--									1442	6.374							688.4	0.17122
--	--	--	--									1443	8.336							688.6	0.17032
--	--	--	--									1444	7.34							688.8	0.16824
--	--	--	--									1445	9.147							689	0.16643
--	--	--	--									1446	6.861							689.2	0.16598
--	--	--	--									1447	8.407							689.4	0.16372
--	--	--	--									1448	7.143							689.6	0.16291
--	--	--	--									1449	8.641							689.8	0.16137
--	--	--	--									1450	7.568							690	0.16002
--	--	--	--									1451	11.91							690.2	0.15893
--	--	--	--									1452	8.412							690.4	0.15812
--	--	--	--									1453	9.471							690.6	0.15559
--	--	--	--									1454	6.538							690.8	0.15432
--	--	--	--									1455	5.286							691	0.1527
--	--	--	--									1456	9.657							691.2	0.15188
--	--	--	--									1457	6.312							691.4	0.15134
--	--	--	--									1458	6.989							691.6	0.15008
--	--	--	--									1459	14							691.8	0.14935
--	--	--	--									1460	12.15							692	0.14845
--	--	--	--									1461	11.65							692.2	0.147
--	--	--	--									1462	8.632							692.4	0.14619
--	--	--	--									1463	11.87							692.6	0.14547
--	--	--	--									1464	8.955							692.8	0.1442
--	--	--	--									1465	13.19							693	0.14249
--	--	--	--									1466	9.573							693.2	0.14095
--	--	--	--									1467	13.28							693.4	0.14023
--	--	--	--									1468	7.263							693.6	0.14023
--	--	--	--									1469	7.127							693.8	0.13842
--	--	--	--									1470	8.123							694	0.13788
--	--	--	--									1471	7.966							694.2	0.1367
--	--	--	--									1472	7.609							694.4	0.13625
--	--	--	--									1473	5.858							694.6	0.13408
--	--	--	--									1474	10.52							694.8	0.13336
--	--	--	--									1475	10.45							695	0.13327
--	--	--	--									1476	6.484							695.2	0.13128
--	--	--	--									1477	8.745							695.4	0.13001
--	--	--	--									1478	9.084							695.6	0.12821
--	--	--	--									1479	6.917							695.8	0.12676
--	--	--	--									1480	5.89							696	0.12568
--	--	--	--									1481	5.094							696.2	0.12495
--	--	--	--									1482	9.135							696.4	0.12396
--	--	--	--									1483	9.184							696.6	0.12324
--	--	--	--									1484	7.095							696.8	0.12297
--	--	--	--									1485	6.951							697	0.12143
--	--	--	--									1486	10.24							697.2	0.12062
--	--	--	--									1487	6.403							697.4	0.11962
--	--	--	--									1488	5.524							697.6	0.11845
--	--	--	--									1489	8.275							697.8	0.11727
--	--	--	--									1490	8.238							698	0.11646
--	--	--	--									1491	7.396							698.2	0.11456
--	--	--	--									1492	12.15							698.4	0.11402
--	--	--	--									1493	11.2							698.6	0.11312
--	--	--	--									1494	5.986							698.8	0.11275
--	--	--	--									1495	5.441							699	0.11122
--	--	--	--									1496	9.008							699.2	0.11013
--	--	--	--									1497	7.231							699.4	0.1086
--	--	--	--									1498	7.544							699.6	0.1076
--	--	--	--									1499	6.415							699.8	0.10733
--	--	--	--									1500	5.563							700	0.10571
--	--											1501	9.188
--	--											1502	6.758
--	--											1503	7.226
--	--											1504	7.742
--	--											1505	7.454
--	--											1506	8.564
--	--											1507	12.52
--	--											1508	7.41
--	--											1509	13.42
--	--											1510	10.14
--	--											1511	8.24
--	--											1512	10.48
--	--											1513	7.508
--	--											1514	9.199
--	--											1515	6.204
--	--											1516	8.606
--	--											1517	9.545
--	--											1518	9.028
--	--											1519	11.22
--	--											1520	9.991
--	--											1521	7.13
--	--											1522	9.091
--	--											1523	6.838
--	--											1524	5.824
--	--											1525	5.079
--	--											1526	8.969
--	--											1527	7.36
--	--											1528	8.507
--	--											1529	10.92
--	--											1530	7.728
--	--											1531	9.236
--	--											1532	10.27
--	--											1533	7.194
--	--											1534	10.19
--	--											1535	5.663
--	--											1536	4.965
--	--											1537	5.792
--	--											1538	5.713
--	--											1539	10.01
--	--											1540	7.162
--	--											1541	7.731
--	--											1542	7.175
--	--											1543	8.017
--	--											1544	9.598
--	--											1545	6.527
--	--											1546	4.553
--	--											1547	7.768
--	--											1548	6.853
--	--											1549	6.976
--	--											1550	5.415
--	--											1551	5.458
--	--											1552	10.08
--	--											1553	9.737
--	--											1554	8.2
--	--											1555	6.9
--	--											1556	5.954
--	--											1557	9.938
--	--											1558	13.74
--	--											1559	7.056
--	--											1560	6.279
--	--											1561	11.56
--	--											1562	10.61
--	--											1563	9.33
--	--											1564	5.64
--	--											1565	8.14
--	--											1566	6.281
--	--											1567	6.671
--	--											1568	8.056
--	--											1569	6.44
--	--											1570	5.677
--	--											1571	5.588
--	--											1572	8.553
--	--											1573	6.543
--	--											1574	5.119
--	--											1575	5.627
--	--											1576	8.103
--	--											1577	5.537
--	--											1578	8.809
--	--											1579	6.26
--	--											1580	5.214
												1581	8.303
												1582	7.034
												1583	6.655
												1584	5.653
												1585	4.281
												1586	5.768
												1587	7.483
												1588	5.434
												1589	7.349
												1590	6.874
												1591	9.047
												1592	7.402
												1593	6.284
												1594	7.254
												1595	5.213
												1596	8.603
												1597	8.657
												1598	4.952
												1599	9.345
												1600	9.977
												1601	7.238
												1602	5.824
												1603	8.926
												1604	6.464
												1605	4.864
												1606	7.831
												1607	3.639
												1608	5.813
												1609	4.269
												1610	3.205
												1611	5.52
												1612	8.892
												1613	3.283
												1614	7.254
												1615	4.446
												1616	5.963
												1617	6.609
												1618	8.893
												1619	8.919
												1620	5.551
												1621	7.103
												1622	5.834
												1623	2.543
												1624	5.01
												1625	5.528
												1626	7.465
												1627	5.504
												1628	3.788
												1629	8.289
												1630	7.133
												1631	5.644
												1632	7.018
												1633	4.116
												1634	3.135
												1635	5.22
												1636	7.308
												1637	7.968
												1638	5.922
												1639	4.138
												1640	5.004
												1641	3.995
												1642	5.815
												1643	4.846
												1644	5.682
												1645	3.227
												1646	4.85
												1647	5.161
												1648	5.061
												1649	6.458
												1650	5.024
												1651	3.825
												1652	8.908
												1653	8.127
												1654	4.807
												1655	4.921
												1656	6.418
												1657	6.115
												1658	6.472
												1659	3.976
												1660	7.713
												1661	7.034
												1662	3.525
												1663	3.045
												1664	5.921
												1665	3.17
												1666	4.689
												1667	4.962
												1668	4.354
												1669	7.059
												1670	5.004
												1671	5.041
												1672	5.417
												1673	4.02
												1674	3.906
												1675	6.343
												1676	6.884
												1677	9.065
												1678	8.55
												1679	3.028
												1680	4.216
												1681	6.207
												1682	2.963
												1683	3.921
												1684	6.674
												1685	3.965
												1686	4.506
												1687	4.448
												1688	6.772
												1689	3.845
												1690	2.955
												1691	2.861
												1692	2.495
												1693	2.43
												1694	4.267
												1695	6.308
												1696	3.637
												1697	3.8
												1698	5.403
												1699	2.619
												1700	6.68
												1701	6.348
												1702	5.75
												1703	2.273
												1704	6.06
												1705	4.786
												1706	4.411
												1707	2.223
												1708	2.503
												1709	1.704
												1710	5.996
												1711	5.249
												1712	2.116
												1713	2.968
												1714	4.665
												1715	4.402
												1716	6.263
												1717	3.904
												1718	4.002
												1719	3.839
												1720	4.651
												1721	3.805
												1722	6.263
												1723	4.334
												1724	4.39
												1725	5.589
												1726	5.732
												1727	2.496
												1728	5.789
												1729	5.128
												1730	6.191
												1731	3.952
												1732	4
												1733	3.642
												1734	4.812
												1735	10.4
												1736	5.447
												1737	2.354
												1738	3.712
												1739	3.93
												1740	4.271
												1741	4.881
												1742	3.276
												1743	5.952
												1744	2.617
												1745	2.263
												1746	5.538
												1747	5.555
												1748	4.454
												1749	3.668
												1750	5.885
												1751	4.09
												1752	7.566
												1753	5.32
												1754	7.783
												1755	5.263
												1756	7.403
												1757	7.063
												1758	5.606
												1759	4.651
												1760	3.155
												1761	3.743
												1762	5.051
												1763	3.122
												1764	3.248
												1765	4.492
												1766	5.203
												1767	6.985
												1768	6.24
												1769	7.488
												1770	4.691
												1771	3.732
												1772	3.878
												1773	5.554
												1774	3.013
												1775	7.339
												1776	6.009
												1777	5.198
												1778	2.544
												1779	2.362
												1780	2.481
												1781	3.067
												1782	1.702
												1783	1.006
												1784	5.088
												1785	3.43
												1786	1.291
												1787	3.587
												1788	4.908
												1789	4.126
												1790	5.492
												1791	2.345
												1792	3.303
												1793	6.118
												1794	5.146
												1795	4.841
												1796	8.373
												1797	4.867
												1798	2.07
												1799	3.237
												1800	2.367
												1801	1.685
												1802	4.304
												1803	5.156
												1804	6.45
												1805	4.946
												1806	4.836
												1807	3.377
												1808	2.629
												1809	4.106
												1810	2.776
												1811	4.633
												1812	3.825
												1813	3.035
												1814	1.687
												1815	4.952
												1816	4.868
												1817	5.828
												1818	4.354
												1819	3.417
												1820	3.551
												1821	3.788
												1822	6.884
												1823	4.358
												1824	4.381
												1825	4.606
												1826	3.635
												1827	4.055
												1828	4.417
												1829	4.362
												1830	3.477
												1831	3.205
												1832	4.308
												1833	1.953
												1834	4.194
												1835	4.073
												1836	3.165
												1837	3.833
												1838	3.595
												1839	5.492
												1840	5.455
												1841	4.806
												1842	5.152
												1843	4.005
												1844	3.11
												1845	3.662
												1846	1.793
												1847	5.173
												1848	3.255
												1849	1.256
												1850	4.427
												1851	2.901
												1852	4.256
												1853	3.165
												1854	1.795
												1855	2.797
												1856	2.91
												1857	4.797
												1858	1.717
												1859	3.645
												1860	2.415
												1861	4.246
												1862	3.225
												1863	4.678
												1864	3.513
												1865	3
												1866	4.179
												1867	3.46
												1868	2.869
												1869	2.04
												1870	5.656
												1871	2.384
												1872	3.644
												1873	4.146
												1874	3.256
												1875	4.408
												1876	5.653
												1877	3.928
												1878	3.316
												1879	0.945
												1880	3.639
												1881	4.187
												1882	5.616
												1883	3.951
												1884	4.95
												1885	1.82
												1886	7.424
												1887	2.862
												1888	1.965
												1889	2.907
												1890	0.451
												1891	3.6
												1892	1.795
												1893	2.426
												1894	1.506
												1895	2.107
												1896	4.634
												1897	1.208
												1898	1.448
												1899	2.358
												1900	4.302
												1901	2.636
												1902	1.881
												1903	1.816
												1904	2.992
												1905	2.214
												1906	2.954
												1907	2.267
												1908	2.094
												1909	0.507
												1910	2.369
												1911	2.411
												1912	1.879
												1913	4.202
												1914	2.176
												1915	2.828
												1916	3.707
												1917	1.599
												1918	2.28
												1919	1.417
												1920	1.805
												1921	4.584
												1922	1.586
												1923	2.637
												1924	3.033
												1925	6.103
												1926	5.207
												1927	5.566
												1928	5.159
												1929	2.564
												1930	1.919
												1931	0.154
												1932	1.706
												1933	2.817
												1934	2.751
												1935	1.231
												1936	1.841
												1937	-0.378
												1938	2.796
												1939	2.818
												1940	2.621
												1941	5.334
												1942	4.71
												1943	2.942
												1944	1.958
												1945	4.172
												1946	2.647
												1947	2.212
												1948	2.569
												1949	3.895
												1950	2.051
												1951	2.512
												1952	4.752
												1953	3.435
												1954	3.792
												1955	2.235
												1956	1.49
												1957	2.118
												1958	1.294
												1959	1.225
												1960	5.156
												1961	3.78
												1962	4.062
												1963	2.333
												1964	2.378
												1965	2.675
												1966	1.983
												1967	3.699
												1968	2.646
												1969	1.088
												1970	2.064
												1971	2.461
												1972	2.537
												1973	1.231
												1974	2.115
												1975	3.193
												1976	2.556
												1977	4.364
												1978	2.55
												1979	1.887
												1980	1.942
												1981	0.901
												1982	5.668
												1983	4.476
												1984	4.711
												1985	2.242
												1986	4.097
												1987	4.673
												1988	5.4
												1989	3.253
												1990	3.185
												1991	4.032
												1992	1.898
												1993	1.21
												1994	1.867
												1995	3.198
												1996	2.742
												1997	0.111
[truncated: 1,003 more rows]

## Sheet: Fig. 4e-g.
Fig 4d												Fig 4e								Fig 4f				Fig 4g
												2COOHNAP-diketone-BSA after dialysis		BSA in water		2COOHNAP-diketone in Dichloromethane				P				τ
												251	0.92327	500	0.00202	200	0.14702			400	9.26358e-05			0	9999.9
												252	0.88729	499	0	201	0.14727			400.2	9.03199e-05			1	9999.9
												253	0.84819	498	0	202	0.15002			400.4	8.33722e-05			2	9999.9
												254	0.81083	497	0.00202	203	0.16165			400.6	7.52666e-05			3	9999.9
												255	0.78178	496	0.00202	204	0.16487			400.8	7.87404e-05			4	9999.9
												256	0.76609	495	0.00202	205	0.16107			401	6.48451e-05			5	9999.9
												257	0.76167	494	0.00202	206	0.15619			401.2	6.25292e-05			6	9999.9
												258	0.76049	493	0	207	0.17705			401.4	4.63179e-05			7	9999.9
												259	0.75736	492	0	208	0.18361			401.6	5.32656e-05			8	9999.9
												260	0.75533	491	0	209	0.16558			401.8	4.63179e-05			9	9999.9
												261	0.75794	490	0	210	0.19002			402	4.05282e-05			10	9999.9
												262	0.76613	489	0	211	0.18696			402.2	3.35805e-05			11	9999.9
												263	0.78135	488	0	212	0.19916			402.4	4.16861e-05			12	9999.9
												264	0.79916	487	0	213	0.18984			402.6	3.01066e-05			13	9999.9
												265	0.81336	486	0	214	0.21092			402.8	3.70543e-05			14	9999.9
												266	0.82715	485	0.00202	215	0.21882			403	3.35805e-05			15	9999.9
												267	0.84492	484	0.00202	216	0.23234			403.2	3.35805e-05			16	9999.9
												268	0.86353	483	0.00202	217	0.22587			403.4	3.70543e-05			17	9999.9
												269	0.87939	482	0.00202	218	0.24529			403.6	2.08431e-05			18	9999.9
												270	0.89441	481	0.00202	219	0.23804			403.8	2.3159e-06			19	9999.9
												271	0.90912	480	0.00202	220	0.24182			404	2.3159e-06			20	9999.9
												272	0.92678	479	0.00202	221	0.26169			404.2	0			21	9999.9
												273	0.94516	478	0.00202	222	0.26936			404.4	2.77907e-05			22	9161
												274	0.96283	477	0	223	0.28064			404.6	3.12646e-05			23	6550
												275	0.97778	476	0	224	0.32705			404.8	4.4002e-05			24	5022
												276	0.99083	475	0.00202	225	0.39362			405	4.97917e-05			25	4569
												277	0.99884	474	0.00202	226	0.45129			405.2	4.516e-05			26	4391
												278	1	473	0.00202	227	0.49925			405.4	5.78974e-05			27	4301
												279	0.99308	472	0.00202	228	0.52701			405.6	7.41086e-05			28	4179
												280	0.98101	471	0.00202	229	0.54746			405.8	5.44235e-05			29	4088
												281	0.96633	470	0.00202	230	0.56631			406	5.09497e-05			30	4044
												282	0.95069	469	0.00202	231	0.58435			406.2	4.05282e-05			31	4060
												283	0.93027	468	0.00202	232	0.60078			406.4	4.97917e-05			32	4011
												284	0.90362	467	0.00202	233	0.61781			406.6	5.55815e-05			33	3955
												285	0.86719	466	0.00202	234	0.63561			406.8	4.63179e-05			34	3869
												286	0.82146	465	0.00202	235	0.65417			407	4.28441e-05			35	3925
												287	0.77011	464	0.00202	236	0.67381			407.2	5.55815e-05			36	3830
												288	0.7148	463	0.00202	237	0.69519			407.4	6.7161e-05			37	3842
												289	0.66051	462	0.00202	238	0.71745			407.6	8.22143e-05			38	3725
												290	0.60517	461	0.00202	239	0.74148			407.8	8.8004e-05			39	3728
												291	0.54931	460	0.00202	240	0.76623			408	9.84255e-05			40	3758
												292	0.4961	459	0.00202	241	0.79183			408.2	0.000104215			41	3716
												293	0.44874	458	0.00202	242	0.81859			408.4	0.000111163			42	3566
												294	0.41024	457	0.00202	243	0.84531			408.6	0.000122742			43	3528
												295	0.37883	456	0.00202	244	0.86846			408.8	0.000128532			44	3540
												296	0.35408	455	0.00202	245	0.89373			409	0.000121584			45	3492
												297	0.33408	454	0.00202	246	0.91769			409.2	0.000127374			46	3494
												298	0.31739	453	0.00202	247	0.93986			409.4	0.000134322			47	3495
												299	0.30327	452	0.00202	248	0.95967			409.6	0.000144743			48	3414
												300	0.2906	451	0.00202	249	0.97798			409.8	0.000170218			49	3374
												301	0.27917	450	0.00202	250	0.9927			410	0.000171376			50	3308
												302	0.26767	449	0.00202	251	1			410.2	0.00017485			51	3311
												303	0.25709	448	0.00404	252	0.99321			410.4	0.000189903			52	3251
												304	0.24837	447	0.00404	253	0.96598			410.6	0.000181798			53	3295
												305	0.24044	446	0.00404	254	0.91523			410.8	0.000172534			54	3209
												306	0.23314	445	0.00404	255	0.84197			411	0.000172534			55	3244
												307	0.22507	444	0.00404	256	0.75694			411.2	0.000184114			56	3171
												308	0.21863	443	0.00404	257	0.67063			411.4	0.000166744			57	3171
												309	0.21259	442	0.00404	258	0.59399			411.6	0.00017485			58	3137
												310	0.20639	441	0.00404	259	0.52949			411.8	0.000195693			59	3133
												311	0.20111	440	0.00404	260	0.47988			412	0.000201483			60	3136
												312	0.19661	439	0.00404	261	0.44264			412.2	0.000208431			61	3116
												313	0.19071	438	0.00404	262	0.41296			412.4	0.00022001			62	2978
												314	0.18616	437	0.00404	263	0.39038			412.6	0.00021422			63	2968
												315	0.1816	436	0.00404	264	0.3735			412.8	0.0002258			64	2963
												316	0.17756	435	0.00404	265	0.36087			413	0.000236221			65	3047
												317	0.17322	434	0.00404	266	0.35175			413.2	0.000247801			66	2965
												318	0.16877	433	0.00404	267	0.34539			413.4	0.000239695			67	2946
												319	0.16555	432	0.00404	268	0.34132			413.6	0.000245485			68	2955
												320	0.16174	431	0.00404	269	0.33906			413.8	0.000228116			69	2880
												321	0.15854	430	0.00606	270	0.33805			414	0.000252433			70	2871
												322	0.155	429	0.00606	271	0.33833			414.2	0.000266328			71	2883
												323	0.15238	428	0.00606	272	0.3394			414.4	0.000261696			72	2890
												324	0.14923	427	0.00606	273	0.34141			414.6	0.000254748			73	2821
												325	0.14546	426	0.00606	274	0.3442			414.8	0.00025938			74	2807
												326	0.14208	425	0.00606	275	0.34755			415	0.000237379			75	2747
												327	0.13824	424	0.00606	276	0.35168			415.2	0.000254748			76	2727
												328	0.13452	423	0.00404	277	0.35643			415.4	0.000267486			77	2754
												329	0.13096	422	0.00404	278	0.36168			415.6	0.000272118			78	2684
												330	0.12705	421	0.00404	279	0.36714			415.8	0.000274434			79	2676
												331	0.12356	420	0.00404	280	0.37279			416	0.000277907			80	2636
												332	0.12139	419	0.00404	281	0.37831			416.2	0.000287171			81	2663
												333	0.11891	418	0.00404	282	0.38336			416.4	0.000295277			82	2667
												334	0.11738	417	0.00606	283	0.38785			416.6	0.000302224			83	2632
												335	0.11637	416	0.00606	284	0.39181			416.8	0.000309172			84	2683
												336	0.11561	415	0.00404	285	0.39504			417	0.000308014			85	2681
												337	0.11527	414	0.00404	286	0.39801			417.2	0.000320751			86	2631
												338	0.11491	413	0.00404	287	0.4006			417.4	0.000334647			87	2652
												339	0.11333	412	0.00606	288	0.40281			417.6	0.000325383			88	2585
												340	0.11026	411	0.00606	289	0.40474			417.8	0.000314962			89	2558
												341	0.10714	410	0.00606	290	0.40641			418	0.000309172			90	2527
												342	0.10373	409	0.00606	291	0.40748			418.2	0.000332331			91	2538
												343	0.10059	408	0.00606	292	0.40823			418.4	0.000347384			92	2522
												344	0.09797	407	0.00606	293	0.40856			418.6	0.000335805			93	2523
												345	0.09405	406	0.00606	294	0.40795			418.8	0.000340437			94	2492
												346	0.09132	405	0.00606	295	0.4068			419	0.000347384			95	2445
												347	0.08813	404	0.00808	296	0.40464			419.2	0.000391386			96	2389
												348	0.08514	403	0.00808	297	0.39731			419.4	0.000397176			97	2365
												349	0.08269	402	0.00808	298	0.39333			419.6	0.000398334			98	2420
												350	0.0798	401	0.00808	299	0.38838			419.8	0.000405282			99	2408
												351	0.076	400	0.00808	300	0.38236			420	0.000409913			100	2390
												352	0.07306	399	0.00808	301	0.37513			420.2	0.000416861			101	2368
												353	0.07127	398	0.00808	302	0.36691			420.4	0.00044581			102	2268
												354	0.06821	397	0.00808	303	0.35761			420.6	0.000436546			103	2317
												355	0.0648	396	0.00808	304	0.34766			420.8	0.000438862			104	2325
												356	0.06258	395	0.00808	305	0.33729			421	0.00044002			105	2272
												357	0.05882	394	0.00808	306	0.3271			421.2	0.000441178			106	2310
												358	0.05747	393	0.00808	307	0.31736			421.4	0.000442336			107	2262
												359	0.0542	392	0.00808	308	0.3081			421.6	0.000441178			108	2240
												360	0.05131	391	0.0101	309	0.29952			421.8	0.000443494			109	2243
												361	0.05002	390	0.00808	310	0.29139			422	0.000421493			110	2206
												362	0.04753	389	0.00808	311	0.2837			422.2	0.000421493			111	2227
												363	0.04527	388	0.00808	312	0.27621			422.4	0.000437704			112	2213
												364	0.04329	387	0.00808	313	0.26872			422.6	0.000436546			113	2186
												365	0.04149	386	0.00808	314	0.26105			422.8	0.000475916			114	2200
												366	0.03935	385	0.00808	315	0.25314			423	0.000486338			115	2203
												367	0.03641	384	0.00808	316	0.24509			423.2	0.000492128			116	2231
												368	0.03391	383	0.00808	317	0.23702			423.4	0.000501391			117	2228
												369	0.03291	382	0.0101	318	0.22908			423.6	0.000509497			118	2172
												370	0.03124	381	0.0101	319	0.2216			423.8	0.000523392			119	2158
												371	0.02968	380	0.00808	320	0.21474			424	0.000529182			120	2140
												372	0.02764	379	0.0101	321	0.2086			424.2	0.00053613			121	2131
												373	0.02681	378	0.0101	322	0.20309			424.4	0.000537288			122	2128
												374	0.0258	377	0.0101	323	0.19798			424.6	0.000548867			123	2060
												375	0.02448	376	0.0101	324	0.19255			424.8	0.000545393			124	2042
												376	0.02305	375	0.0101	325	0.18781			425	0.000533814			125	2056
												377	0.02227	374	0.0101	326	0.18326			425.2	0.000550025			126	2005
												378	0.02112	373	0.0101	327	0.17861			425.4	0.000554657			127	2052
												379	0.02006	372	0.0101	328	0.17358			425.6	0.000548867			128	2090
												380	0.01885	371	0.01212	329	0.16818			425.8	0.000556973			129	2060
												381	0.01803	370	0.01212	330	0.1623			426	0.000559289			130	1969
												382	0.01829	369	0.01212	331	0.15606			426.2	0.000567394			131	1959
												383	0.01666	368	0.01212	332	0.14957			426.4	0.00056971			132	2013
												384	0.01648	367	0.01212	333	0.1431			426.6	0.000567394			133	1956
												385	0.01591	366	0.01212	334	0.13706			426.8	0.000552341			134	1959
												386	0.01546	365	0.01212	335	0.13168			427	0.000540761			135	2006
												387	0.01469	364	0.01212	336	0.12706			427.2	0.000540761			136	1938
												388	0.01477	363	0.01212	337	0.12286			427.4	0.000546551			137	1954
												389	0.01414	362	0.0101	338	0.11905			427.6	0.000550025			138	1864
												390	0.01361	361	0.01212	339	0.11533			427.8	0.000551183			139	1908
												391	0.01363	360	0.01212	340	0.11653			428	0.000552341			140	1940
												392	0.01264	359	0.01212	341	0.11254			428.2	0.000562762			141	1873
												393	0.013	358	0.01212	342	0.10826			428.4	0.000578974			142	1870
												394	0.0127	357	0.01212	343	0.10401			428.6	0.000587079			143	1866
												395	0.01249	356	0.01414	344	0.0998			428.8	0.000598659			144	1863
												396	0.01242	355	0.01212	345	0.09566			429	0.000599817			145	1805
												397	0.01178	354	0.01414	346	0.09145			429.2	0.000617186			146	1823
												398	0.01156	353	0.01414	347	0.08754			429.4	0.000607922			147	1865
												399	0.01178	352	0.01414	348	0.08359			429.6	0.000604449			148	1847
												400	0.01161	351	0.01414	349	0.07966			429.8	0.000602133			149	1809
												401	0.01152	350	0.01414	350	0.0757			430	0.000607922			150	1791
												402	0.01113	349	0.01414	351	0.0716			430.2	0.000624134			151	1811
												403	0.01088	348	0.01414	352	0.06746			430.4	0.000672768			152	1827
												404	0.01119	347	0.01616	353	0.06326			430.6	0.000676241			153	1812
												405	0.01102	346	0.01616	354	0.05899			430.8	0.000682031			154	1785
												406	0.01095	345	0.01414	355	0.05496			431	0.000675083			155	1782
												407	0.01064	344	0.01616	356	0.05093			431.2	0.000685505			156	1748
												408	0.01021	343	0.01616	357	0.04706			431.4	0.000690137			157	1726
												409	0.01071	342	0.01616	358	0.04337			431.6	0.000691295			158	1723
												410	0.00994	341	0.01818	359	0.03983			431.8	0.000680873			159	1771
												411	0.0097	340	0.01616	360	0.03659			432	0.000662346			160	1745
												412	0.0093	339	0.01616	361	0.03348			432.2	0.000661188			161	1713
												413	0.00987	338	0.01616	362	0.03059			432.4	0.00067161			162	1755
												414	0.00964	337	0.01616	363	0.02774			432.6	0.000686663			163	1714
												415	0.01007	336	0.01616	364	0.025			432.8	0.000685505			164	1681
												416	0.00942	335	0.01616	365	0.02246			433	0.000693611			165	1699
												417	0.00936	334	0.01818	366	0.02009			433.2	0.00070519			166	1640
												418	0.00948	333	0.01818	367	0.01783			433.4	0.000701716			167	1678
												419	0.00906	332	0.01818	368	0.01585			433.6	0.000717927			168	1660
												420	0.00904	331	0.01818	369	0.01405			433.8	0.000732981			169	1680
												421	0.00876	330	0.0202	370	0.01244			434	0.000757298			170	1634
												422	0.00871	329	0.0202	371	0.0105			434.2	0.00075614			171	1626
												423	0.00881	328	0.01818	372	0.0093			434.4	0.000776983			172	1620
												424	0.00821	327	0.01818	373	0.00819			434.6	0.000749192			173	1616
												425	0.00913	326	0.0202	374	0.00718			434.8	0.000746876			174	1641
												426	0.00885	325	0.0202	375	0.00634			435	0.00074456			175	1539
												427	0.00822	324	0.0202	376	0.00561			435.2	0.000741086			176	1569
												428	0.00833	323	0.0202	377	0.00487			435.4	0.000737613			177	1534
												429	0.00829	322	0.02222	378	0.00431			435.6	0.000761929			178	1565
												430	0.00775	321	0.02222	379	0.00374			435.8	0.000771193			179	1540
												431	0.00801	320	0.02424	380	0.00331			436	0.0008013			180	1550
												432	0.0077	319	0.02424	381	0.0028			436.2	0.000796668			181	1500
												433	0.00758	318	0.02424	382	0.00243			436.4	0.000808247			182	1555
												434	0.00727	317	0.02626	383	0.00212			436.6	0.000820985			183	1524
												435	0.00756	316	0.02828	384	0.00184			436.8	0.000856881			184	1533
												436	0.00778	315	0.0303	385	0.00157			437	0.000845302			185	1528
												437	0.00687	314	0.03232	386	0.00138			437.2	0.000836038			186	1553
												438	0.00735	313	0.03232	387	0.00122			437.4	0.000855723			187	1538
												439	0.00718	312	0.03434	388	0.00112			437.6	0.000863829			188	1515
												440	0.00699	311	0.03434	389	0.000925859			437.8	0.000866145			189	1549
												441	0.00703	310	0.03636	390	0.0008362			438	0.000876566			190	1482
												442	0.00728	309	0.0404	391	0.000750202			438.2	0.00088583			191	1434
												443	0.0065	308	0.04242	392	0.000618459			438.4	0.000917094			192	1478
												444	0.00642	307	0.04444	393	0.000557467			438.6	0.000941411			193	1494
												445	0.00708	306	0.05051	394	0.000423894			438.8	0.000956465			194	1472
												446	0.00655	305	0.05455	395	0.000370831			439	0.000980782			195	1446
												447	0.00645	304	0.06061	396	0.000290322			439.2	0.000974992			196	1385
												448	0.00629	303	0.06667	397	0.000165288			439.4	0.000979624			197	1421
												449	0.00617	302	0.07879	398	0.000156749			439.6	0.001			198	1401
												450	0.00649	301	0.08687	399	0.000127473			439.8	0.000994677			199	1367
												451	0.00566	300	0.10101	400	7.98995e-05			440	0.000966886			200	1388
												452	0.00592	299	0.11717	401	0.000101247			440.2	0.000985413			201	1415
												453	0.00555	298	0.13535	402	0.000128083			440.4	0.000978466			202	1387
												454	0.00574	297	0.15758	403	6.95309e-05			440.6	0.000969202			203	1384
												455	0.00553	296	0.1899	404	7.624e-05			440.8	0.000999309			204	1377
												456	0.00526	295	0.2202	405	0.000106736			441	0.000992361			205	1377
												457	0.00543	294	0.26465	406	0.000109786			441.2	0.000985413			206	1348
												458	0.00557	293	0.31717	407	2.2567e-05			441.4	0.000957623			207	1335
												459	0.00535	292	0.38384	408	1.89075e-05			441.6	0.000968044			208	1367
												460	0.00493	291	0.44646	409	0			441.8	0.000948359			209	1339
												461	0.00482	290	0.52323	410	5.91623e-05			442	0.000955307			210	1332
												462	0.005	289	0.5899	411	5.00134e-05			442.2	0.000974992			211	1299
												463	0.00495	288	0.66465	412	4.26944e-05			442.4	0.000983097			212	1302
												464	0.00482	287	0.74141	413	0.000139062			442.6	0.000996993			213	1283
												465	0.0045	286	0.80606	414	0.000136622			442.8	0.000996993			214	1286
												466	0.00449	285	0.85657	415	0.000130523			443	0.00102			215	1291
												467	0.00452	284	0.89697	416	0.000193955			443.2	0.00103			216	1285
												468	0.00443	283	0.92323	417	0.000199444			443.4	0.00106			217	1272
												469	0.00504	282	0.94141	418	0.000167118			443.6	0.0011			218	1239
												470	0.00431	281	0.96566	419	0.000215912			443.8	0.0011			219	1245
												471	0.00398	280	0.98384	420	0.000174437			444	0.00114			220	1289
												472	0.00411	279	0.99798	421	0.000247628			444.2	0.00112			221	1288
												473	0.00413	278	1	422	0.000272634			444.4	0.00115			222	1291
												474	0.00401	277	0.99394	423	0.000289712			444.6	0.00115			223	1257
												475	0.00399	276	0.9798	424	0.00022994			444.8	0.00116			224	1260
												476	0.00423	275	0.9596	425	0.000243358			445	0.00113			225	1244
												477	0.0043	274	0.93737	426	0.000248237			445.2	0.00114			226	1303
												478	0.00427	273	0.91313	427	0.000335456			445.4	0.00115			227	1252
												479	0.00371	272	0.88687	428	0.000290932			445.6	0.00118			228	1232
												480	0.00387	271	0.86263	429	0.000286662			445.8	0.00118			229	1221
												481	0.00347	270	0.84646	430	0.000212862			446	0.00122			230	1194
												482	0.00374	269	0.82424	431	0.000235429			446.2	0.00123			231	1210
												483	0.0036	268	0.79596	432	0.000245188			446.4	0.00123			232	1230
												484	0.00348	267	0.76768	433	0.000176267			446.6	0.00123			233	1238
												485	0.00334	266	0.74545	434	0.000200664			446.8	0.00126			234	1218
												486	0.00347	265	0.72525	435	0.00015004			447	0.00124			235	1180
												487	0.00352	264	0.69495	436	9.51475e-05			447.2	0.00124			236	1187
												488	0.0038	263	0.66263	437	0.000104296			447.4	0.00123			237	1212
												489	0.0038	262	0.63636	438	7.25805e-05			447.6	0.00127			238	1181
												490	0.0034	261	0.6202	439	6.83111e-05			447.8	0.00127			239	1172
												491	0.00329	260	0.60404	440	8.84384e-05			448	0.00127			240	1194
												492	0.00333	259	0.58788	441	0.000136622			448.2	0.00127			241	1168
												493	0.0029	258	0.56768	442	0.000125644			448.4	0.00128			242	1166
												494	0.00341	257	0.54141	443	0.000111615			448.6	0.00128			243	1129
												495	0.00328	256	0.51717	444	0.000120154			448.8	0.0013			244	1156
												496	0.00292	255	0.50707	445	0.000139672			449	0.0013			245	1153
												497	0.00301	254	0.50303	446	0.000139672			449.2	0.00131			246	1151
												498	0.00295	253	0.50101	447	0.00015492			449.4	0.00132			247	1209
												499	0.00313	252	0.49697	448	0.000240918			449.6	0.00133			248	1154
												500	0.00337	251	0.49495	449	0.000216522			449.8	0.00132			249	1158
												501	0.00289	--	--	450	0.000176877			450	0.00132			250	1107
												502	0.00305	--	--	451	0.000214692			450.2	0.00134			251	1139
												503	0.00291	--	--	452	0.000162239			450.4	0.00137			252	1136
												504	0.00274	--	--	453	0.000145161			450.6	0.00139			253	1110
												505	0.00276	--	--	454	0.000191515			450.8	0.00139			254	1128
												506	0.00271	--	--	455	0.000191515			451	0.00138			255	1152
												507	0.00265	--	--	456	0.00023238			451.2	0.00138			256	1124
												508	0.00294	--	--	457	0.000345215			451.4	0.00138			257	1087
												509	0.00271	--	--	458	0.000317158			451.6	0.0014			258	1064
												510	0.00274	--	--	459	0.000310449			451.8	0.0014			259	1058
												511	0.00248	--	--	460	0.000439752			452	0.00144			260	1048
												512	0.00233	--	--	461	0.000463539			452.2	0.00148			261	1074
												513	0.00217	--	--	462	0.000493425			452.4	0.0015			262	1095
												514	0.00248	--	--	463	0.000591013			452.6	0.00152			263	1074
												515	0.00247	--	--	464	0.000540999			452.8	0.0015			264	1098
												516	0.00243	--	--	465	0.00061114			453	0.00152			265	1072
												517	0.00196	--	--	466	0.000577594			453.2	0.00152			266	1069
												518	0.00208	--	--	467	0.00060748			453.4	0.00154			267	1049
												519	0.00202	--	--	468	0.000606871			453.6	0.00157			268	1044
												520	0.00211	--	--	469	0.000614799			453.8	0.00159			269	1018
												521	0.00243	--	--	470	0.000623338			454	0.00166			270	1034
												522	0.00196	--	--	471	0.000622119			454.2	0.00166			271	1022
												523	0.00186	--	--	472	0.000695919			454.4	0.00167			272	1024
												524	0.00187	--	--	473	0.000692869			454.6	0.00166			273	1034
												525	0.00222	--	--	474	0.000626998			454.8	0.00169			274	1045
												526	0.00215	--	--	475	0.000550148			455	0.00171			275	1033
												527	0.00207	--	--	476	0.000518432			455.2	0.00174			276	1023
												528	0.00167	--	--	477	0.000439142			455.4	0.00173			277	989.9
												529	0.00202	--	--	478	0.000392179			455.6	0.00173			278	999.8
												530	0.00216	--	--	479	0.000336066			455.8	0.00174			279	966.5
												531	0.00211	--	--	480	0.000283003			456	0.00172			280	971.8
												532	0.00175	--	--	481	0.00023177			456.2	0.00173			281	949.9
												533	0.0018	--	--	482	0.000207983			456.4	0.00176			282	980.5
												534	0.00163	--	--	483	0.000118934			456.6	0.00177			283	979.4
												535	0.00198	--	--	484	0.000121984			456.8	0.00181			284	944.2
												536	0.00149	--	--	485	0.000111005			457	0.0018			285	971.8
												537	0.00182	--	--	486	0.000109786			457.2	0.00183			286	959.5
												538	0.00165	--	--	487	5.79424e-05			457.4	0.00183			287	993.8
												539	0.00132	--	--	488	5.3673e-05			457.6	0.00183			288	957.2
												540	0.00161	--	--	489	9.08781e-05			457.8	0.00183			289	954.7
												541	0.00164	--	--	490	6.28218e-05			458	0.00185			290	930.6
												542	0.00128	--	--	491	0.000126253			458.2	0.00188			291	918.9
												543	0.00176	--	--	492	8.96583e-05			458.4	0.00191			292	894.8
												544	0.00132	--	--	493	9.45376e-05			458.6	0.00195			293	914.6
												545	0.00156	--	--	494	0.000121374			458.8	0.00198			294	920
												546	0.00136	--	--	495	0.000161629			459	0.00198			295	921.4
												547	0.00143	--	--	496	0.000190905			459.2	0.00197			296	916.8
												548	0.00128	--	--	497	0.000222621			459.4	0.00201			297	901
												549	0.00117	--	--	498	0.000240918			459.6	0.00201			298	901.2
												550	0.00117	--	--	499	0.000354364			459.8	0.00197			299	882.7
												551	0.00085574	--	--	500	0.000317158			460	0.00199			300	893.9
												552	0.000794977	--	--	501	0.000333016			460.2	0.00203			301	902.2
												553	0.000759532	--	--	502	0.000330577			460.4	0.00207			302	907.8
												554	0.000769659	--	--	503	0.000386689			460.6	0.00208			303	877.4
												555	0.00113	--	--	504	0.000443412			460.8	0.0021			304	866.8
												556	0.000592435	--	--	505	0.000416575			461	0.00212			305	888.9
												557	0.000936756	--	--	506	0.000401327			461.2	0.00213			306	901.9
												558	0.000648134	--	--	507	0.000487936			461.4	0.00214			307	886.4
												559	0.000440529	--	--	508	0.000476958			461.6	0.00218			308	864.9
												560	0.000420274	--	--	509	0.000500744			461.8	0.00218			309	859.2
												561	0.000511418	--	--	510	0.000526971			462	0.00222			310	849
												562	0.000339258	--	--	511	0.000491596			462.2	0.00227			311	875.6
												563	0.000344321	--	--	512	0.000487326			462.4	0.00231			312	837.8
												564	0.000668388	--	--	513	0.000494645			462.6	0.00232			313	850.5
												565	3.54448e-05	--	--	514	0.000522092			462.8	0.00237			314	859.6
												566	0	--	--	515	0.000512333			463	0.00239			315	843.4
												567	9.62074e-05	--	--	516	0.000362902			463.2	0.00239			316	837.6
												568	0.00040002	--	--	517	0.000433043			463.4	0.00238			317	852.9
												569	8.10168e-05	--	--	518	0.000444632			463.6	0.00242			318	793.3
												570	0.000116462	--	--	519	0.000472078			463.8	0.00247			319	810.4
												571	0.000106334	--	--	520	0.000366562			464	0.00251			320	802
												572	0.000592435	--	--	521	0.000418405			464.2	0.00251			321	813.3
												573	0.000658261	--	--	522	0.000444022			464.4	0.00252			322	785.2
												574	0.000435465	--	--	523	0.000462929			464.6	0.00255			323	781.3
												575	0.000678515	--	--	524	0.00045622			464.8	0.00256			324	801
												576	0.00055699	--	--	525	0.000506234			465	0.0026			325	795.7
												577	0.000587372	--	--	526	0.000545269			465.2	0.00264			326	785
												578	0.00094182	--	--	527	0.000554417			465.4	0.00267			327	780.5
												579	0.000789913	--	--	528	0.000585523			465.6	0.0027			328	759.7
												580	0.000445592	--	--	529	0.000648955			465.8	0.00272			329	765.1
												581	0.000668388	--	--	530	0.000726415			466	0.00275			330	779.3
												582	0.000926629	--	--	531	0.000744712			466.2	0.00273			331	772.1
												583	0.00069877	--	--	532	0.000814853			466.4	0.0028			332	779.6
												584	0.000759532	--	--	533	0.00091244			466.6	0.00285			333	789.9
												585	0.000592435	--	--	534	0.000958794			466.8	0.0029			334	779.8
												586	0.00108	--	--	535	0.000921589			467	0.00295			335	783.5
												587	0.000936756	--	--	536	0.00102			467.2	0.00304			336	772.8
												588	0.0011	--	--	537	0.00106			467.4	0.00308			337	769
												589	0.000617753	--	--	538	0.00112			467.6	0.00313			338	785.5
												590	0.000531672	--	--	539	0.00114			467.8	0.0032			339	745.9
												591	0.000516482	--	--	540	0.00116			468	0.00322			340	754.2
												592	0.00087093	--	--	541	0.00107			468.2	0.00322			341	785.3
												593	0.000703833	--	--	542	0.00105			468.4	0.0033			342	756.4
												594	0.000962074	--	--	543	0.00104			468.6	0.00331			343	730.2
												595	0.000638007	--	--	544	0.00105			468.8	0.00341			344	759.7
												596	0.000511418	--	--	545	0.00106			469	0.00346			345	736
												597	0.000931693	--	--	546	0.00104			469.2	0.00352			346	744
												598	0.000607626	--	--	547	0.000958184			469.4	0.00358			347	752.1
												599	0.000491164	--	--	548	0.000903902			469.6	0.00365			348	778.3
												600	0.000582308	--	--	549	0.00091305			469.8	0.00371			349	733.9
												550	0.00117	--	--	550	0.000891093			470	0.00379			350	695.6
												551	0.00085574	--	--	551	0.000819123			470.2	0.0039			351	697.4
												552	0.000794977	--	--	552	0.00084047			470.4	0.00396			352	715.3
												553	0.000759532	--	--	553	0.000810584			470.6	0.00406			353	735
												554	0.000769659	--	--	554	0.00083681			470.8	0.00411			354	727.6
												555	0.00113	--	--	555	0.000821562			471	0.00418			355	696.7
												556	0.000592435	--	--	556	0.000734344			471.2	0.00431			356	712.9
												557	0.000936756	--	--	557	0.00068921			471.4	0.00437			357	696
												558	0.000648134	--	--	558	0.000650785			471.6	0.0045			358	709
												559	0.000440529	--	--	559	0.000585523			471.8	0.00457			359	706.1
												560	0.000420274	--	--	560	0.000650175			472	0.00474			360	687.5
												561	0.000511418	--	--	561	0.000651395			472.2	0.0048			361	676.3
												562	0.000339258	--	--	562	0.000633707			472.4	0.00494			362	686.2
												563	0.000344321	--	--	563	0.000596502			472.6	0.00503			363	654.2
												564	0.000668388	--	--	564	0.000562956			472.8	0.00515			364	660.6
												565	3.54448e-05	--	--	565	0.000578204			473	0.00527			365	677.9
												566	0	--	--	566	0.000600771			473.2	0.00537			366	663
												567	9.62074e-05	--	--	567	0.00061419			473.4	0.00551			367	645.2
												568	0.00040002	--	--	568	0.000602601			473.6	0.00563			368	668.7
												569	8.10168e-05	--	--	569	0.000568446			473.8	0.0057			369	667.4
												570	0.000116462	--	--	570	0.000566616			474	0.00584			370	657.2
												571	0.000106334	--	--	571	0.000580644			474.2	0.00594			371	672.6
												572	0.000592435	--	--	572	0.000579424			474.4	0.00609			372	653.9
												573	0.000658261	--	--	573	0.000583084			474.6	0.00621			373	636.2
												574	0.000435465	--	--	574	0.000577594			474.8	0.00639			374	634.5
												575	0.000678515	--	--	575	0.000584303			475	0.0065			375	641.5
												576	0.00055699	--	--	576	0.000598332			475.2	0.00673			376	676.1
												577	0.000587372	--	--	577	0.000638586			475.4	0.00692			377	672.8
												578	0.00094182	--	--	578	0.000706287			475.6	0.00709			378	642.2
												579	0.000789913	--	--	579	0.000798385			475.8	0.00727			379	647.1
												580	0.000445592	--	--	580	0.000831321			476	0.0075			380	644
												581	0.000668388	--	--	581	0.000883164			476.2	0.00771			381	641.7
												582	0.000926629	--	--	582	0.000891703			476.4	0.00791			382	636.3
												583	0.00069877	--	--	583	0.000969163			476.6	0.00811			383	636.4
												584	0.000759532	--	--	584	0.00103			476.8	0.00829			384	625.9
												585	0.000592435	--	--	585	0.00106			477	0.0085			385	636.2
												586	0.00108	--	--	586	0.00151			477.2	0.00884			386	599.6
												587	0.000936756	--	--	587	0.00137			477.4	0.00913			387	644
												588	0.0011	--	--	588	0.00141			477.6	0.00941			388	638.3
												589	0.000617753	--	--	589	0.00132			477.8	0.00963			389	596.4
												590	0.000531672	--	--	590	0.0013			478	0.00992			390	621.6
												591	0.000516482	--	--	591	0.00122			478.2	0.01023			391	611.6
												592	0.00087093	--	--	592	0.00114			478.4	0.01044			392	613.9
												593	0.000703833	--	--	593	0.0011			478.6	0.01071			393	577.7
												594	0.000962074	--	--	594	0.001			478.8	0.01105			394	575.9
												595	0.000638007	--	--	595	0.000964284			479	0.01139			395	600
												596	0.000511418	--	--	596	0.000980142			479.2	0.01182			396	569.4
												597	0.000931693	--	--	597	0.00109			479.4	0.01209			397	602.5
												598	0.000607626	--	--	598	0.00113			479.6	0.01257			398	612.9
												599	0.000491164	--	--	599	0.00114			479.8	0.01293			399	598.3
												600	0.000582308	--	--	600	0.00107			480	0.01337			400	583.4
																				480.2	0.01375			401	603.5
																				480.4	0.01422			402	582.9
																				480.6	0.01463			403	608
																				480.8	0.01513			404	578.5
																				481	0.0157			405	562.4
																				481.2	0.01632			406	597.1
																				481.4	0.01675			407	607.4
																				481.6	0.01717			408	581.7
																				481.8	0.01772			409	565.5
																				482	0.01838			410	573.4
																				482.2	0.01893			411	549.1
																				482.4	0.0195			412	543.2
																				482.6	0.02014			413	582.9
																				482.8	0.02091			414	565.5
																				483	0.02153			415	589.3
																				483.2	0.02231			416	554.8
																				483.4	0.0229			417	544.4
																				483.6	0.02376			418	555.5
																				483.8	0.02444			419	539.6
																				484	0.02524			420	528.8
																				484.2	0.02615			421	553.9
																				484.4	0.02703			422	571.5
																				484.6	0.02802			423	560.2
																				484.8	0.02903			424	523.8
																				485	0.03015			425	510.4
																				485.2	0.03118			426	542.5
																				485.4	0.03219			427	521.8
																				485.6	0.03348			428	535.6
																				485.8	0.03456			429	532.1
																				486	0.03578			430	513.5
																				486.2	0.0369			431	515.5
																				486.4	0.03824			432	531.4
																				486.6	0.03962			433	524.6
																				486.8	0.04108			434	535.2
																				487	0.04252			435	503.3
																				487.2	0.04394			436	531.1
																				487.4	0.04533			437	510
																				487.6	0.04692			438	502.7
																				487.8	0.04853			439	502.8
																				488	0.0501			440	509.4
																				488.2	0.05179			441	491.5
																				488.4	0.05361			442	525.7
																				488.6	0.0552			443	511.9
																				488.8	0.0572			444	500.7
																				489	0.05881			445	494.1
																				489.2	0.06084			446	489.6
																				489.4	0.06262			447	455.4
																				489.6	0.0649			448	476.4
																				489.8	0.06667			449	468.6
																				490	0.06892			450	469.1
																				490.2	0.07098			451	484.1
																				490.4	0.07346			452	494.1
																				490.6	0.07552			453	495.3
																				490.8	0.0783			454	471.2
																				491	0.08068			455	468.1
																				491.2	0.08335			456	466.5
																				491.4	0.08589			457	456.7
																				491.6	0.08871			458	444.2
																				491.8	0.09127			459	469.6
																				492	0.09402			460	446.8
																				492.2	0.09678			461	454.4
																				492.4	0.09958			462	455.1
																				492.6	0.1025			463	467.8
																				492.8	0.1061			464	462.6
																				493	0.10916			465	466.4
																				493.2	0.11249			466	443.1
																				493.4	0.11579			467	464.2
																				493.6	0.11984			468	429
																				493.8	0.12309			469	462.8
																				494	0.12702			470	466
																				494.2	0.13038			471	465.2
																				494.4	0.13478			472	459.3
																				494.6	0.13849			473	454
																				494.8	0.14231			474	435.6
																				495	0.14625			475	436
																				495.2	0.15076			476	450.3
																				495.4	0.15505			477	429
																				495.6	0.15956			478	437.4
																				495.8	0.16419			479	427.6
																				496	0.16883			480	409.7
																				496.2	0.17299			481	417
																				496.4	0.17786			482	426.7
																				496.6	0.18191			483	437.3
																				496.8	0.18701			484	436.5
																				497	0.19187			485	431.1
																				497.2	0.19731			486	444.8
																				497.4	0.2016			487	429.7
																				497.6	0.20669			488	423
																				497.8	0.21167			489	421.9
																				498	0.21746			490	435.5
																				498.2	0.22267			491	410.4
																				498.4	0.22834			492	431.8
																				498.6	0.23367			493	422.6
																				498.8	0.23981			494	416.3
																				499	0.24571			495	425
																				499.2	0.25173			496	419.4
																				499.4	0.25729			497	417.5
																				499.6	0.26366			498	402
																				499.8	0.26899			499	405.7
																				500	0.27489			500	426.4
																				500.2	0.2808			501	402.4
																				500.4	0.28775			502	416.8
																				500.6	0.29388			503	396.9
																				500.8	0.30048			504	408.4
																				501	0.30627			505	410.8
																				501.2	0.31311			506	389.6
																				501.4	0.31924			507	399.1
																				501.6	0.32654			508	379.3
																				501.8	0.33279			509	380.1
																				502	0.33985			510	400.4
																				502.2	0.34599			511	421
																				502.4	0.35375			512	380.3
																				502.6	0.35989			513	392.3
																				502.8	0.3673			514	392.4
																				503	0.37367			515	383.4
																				503.2	0.38108			516	373.5
																				503.4	0.38779			517	368
																				503.6	0.39578			518	375.5
																				503.8	0.40273			519	366.2
																				504	0.41049			520	353.2
																				504.2	0.41732			521	368.3
																				504.4	0.42496			522	344.1
																				504.6	0.4318			523	334.5
																				504.8	0.43909			524	354.5
																				505	0.44581			525	366.8
																				505.2	0.45438			526	382.2
																				505.4	0.46109			527	369.8
																				505.6	0.46908			528	354.4
																				505.8	0.47649			529	375
																				506	0.48437			530	343.1
																				506.2	0.49178			531	342
																				506.4	0.50023			532	356.6
																				506.6	0.50741			533	329.2
																				506.8	0.51563			534	361.1
																				507	0.52258			535	354.3
																				507.2	0.53092			536	340.9
																				507.4	0.53833			537	329.7
																				507.6	0.54643			538	331.4
																				507.8	0.5535			539	345.3
																				508	0.56241			540	375.1
																				508.2	0.56982			541	342.5
																				508.4	0.57828			542	349.8
																				508.6	0.58499			543	339.9
																				508.8	0.59333			544	346.3
																				509	0.59993			545	328
																				509.2	0.60885			546	342.4
																				509.4	0.61568			547	315.3
																				509.6	0.6239			548	346.2
																				509.8	0.63038			549	338.3
																				510	0.63779			550	318.4
																				510.2	0.64509			551	341
																				510.4	0.65296			552	332.3
																				510.6	0.65991			553	339.9
																				510.8	0.66813			554	322.1
																				511	0.67508			555	307.5
																				511.2	0.68295			556	322.8
																				511.4	0.68955			557	344.6
																				511.6	0.69789			558	317.1
																				511.8	0.70368			559	337.4
																				512	0.71156			560	304.5
																				512.2	0.71781			561	314.2
																				512.4	0.7258			562	316.1
																				512.6	0.73251			563	309.6
																				512.8	0.74027			564	325.4
																				513	0.74687			565	333.1
																				513.2	0.75452			566	331.7
																				513.4	0.76065			567	323.2
																				513.6	0.76818			568	309.7
																				513.8	0.77385			569	297.9
																				514	0.7815			570	297.1
																				514.2	0.78682			571	308.7
																				514.4	0.79365			572	292.6
																				514.6	0.79933			573	306
																				514.8	0.8057			574	300.3
																				515	0.8101			575	291.4
																				515.2	0.81728			576	298.5
																				515.4	0.82307			577	293.2
																				515.6	0.82955			578	287.8
																				515.8	0.83534			579	290.3
																				516	0.84229			580	288.4
																				516.2	0.84634			581	276.9
																				516.4	0.85294			582	295.2
																				516.6	0.85734			583	273.6
																				516.8	0.86383			584	294.8
																				517	0.86753			585	274
																				517.2	0.87332			586	275.4
																				517.4	0.87842			587	294.8
																				517.6	0.88432			588	290.6
																				517.8	0.88779			589	302.4
																				518	0.89382			590	292.9
																				518.2	0.89741			591	279.2
																				518.4	0.9025			592	266
																				518.6	0.90679			593	287.5
																				518.8	0.91188			594	285.5
																				519	0.91582			595	293
																				519.2	0.92068			596	289.6
																				519.4	0.92404			597	268.7
																				519.6	0.92879			598	262.4
																				519.8	0.93099			599	274.1
																				520	0.93458			600	272.9
																				520.2	0.93643			601	261.5
																				520.4	0.94083			602	263.7
																				520.6	0.94233			603	274.6
																				520.8	0.94569			604	261.5
																				521	0.94801			605	277.5
																				521.2	0.95229			606	304.7
																				521.4	0.95403			607	299.3
																				521.6	0.95785			608	282
																				521.8	0.95924			609	283.9
																				522	0.96237			610	247.8
																				522.2	0.96376			611	258.4
																				522.4	0.96688			612	245.4
																				522.6	0.9685			613	242.4
																				522.8	0.97163			614	264.6
																				523	0.97256			615	258.6
																				523.2	0.97499			616	273.1
																				523.4	0.97534			617	268.8
																				523.6	0.97742			618	263.7
																				523.8	0.978			619	272.4
																				524	0.97962			620	256.9
																				524.2	0.97904			621	257.9
																				524.4	0.98101			622	245.7
																				524.6	0.98089			623	272.9
																				524.8	0.98333			624	256.4
																				525	0.98275			625	258.1
																				525.2	0.98495			626	256.4
																				525.4	0.98425			627	263.6
																				525.6	0.9861			628	240.5
																				525.8	0.98576			629	236.8
																				526	0.98645			630	253.2
																				526.2	0.98495			631	245.6
																				526.4	0.98599			632	250.7
																				526.6	0.9839			633	258.4
																				526.8	0.98518			634	235.3
																				527	0.98367			635	237.4
																				527.2	0.9839			636	240.8
																				527.4	0.98309			637	218.4
																				527.6	0.98356			638	256.1
																				527.8	0.9824			639	231.4
																				528	0.98298			640	240
																				528.2	0.98101			641	268.2
																				528.4	0.98194			642	258.4
																				528.6	0.9795			643	243.2
																				528.8	0.98078			644	237.8
																				529	0.97904			645	242.4
																				529.2	0.97939			646	227.3
																				529.4	0.97765			647	237.2
																				529.6	0.97881			648	226.2
																				529.8	0.97661			649	222.6
																				530	0.9758			650	210.5
																				530.2	0.97418			651	239.5
																				530.4	0.97348			652	210.3
																				530.6	0.97117			653	218.7
																				530.8	0.97128			654	216.7
																				531	0.9685			655	205
																				531.2	0.96816			656	215.3
																				531.4	0.96642			657	229.2
																				531.6	0.96572			658	214.3
																				531.8	0.96445			659	251.3
																				532	0.9641			660	238.8
																				532.2	0.96225			661	213.6
																				532.4	0.96167			662	226.2
																				532.6	0.95982			663	198.4
																				532.8	0.9597			664	215.2
																				533	0.95785			665	205.3
																				533.2	0.95762			666	228.9
																				533.4	0.95565			667	236.9
																				533.6	0.95472			668	222.4
																				533.8	0.9516			669	231.7
																				534	0.95195			670	219.3
																				534.2	0.95021			671	214.8
																				534.4	0.94986			672	209.5
																				534.6	0.94754			673	222.4
																				534.8	0.94836			674	199
																				535	0.94639			675	215.3
																				535.2	0.94708			676	213.5
																				535.4	0.94511			677	210.7
																				535.6	0.94453			678	206.6
																				535.8	0.9421			679	211.8
																				536	0.94257			680	205.3
																				536.2	0.9406			681	210.7
																				536.4	0.93967			682	209.7
																				536.6	0.93886			683	196.4
																				536.8	0.93851			684	194.7
																				537	0.93631			685	220.5
																				537.2	0.9355			686	213.6
																				537.4	0.93388			687	202.6
																				537.6	0.93458			688	197
																				537.8	0.93342			689	195.1
																				538	0.93307			690	189.5
																				538.2	0.93145			691	182.7
																				538.4	0.93087			692	180.5
																				538.6	0.92937			693	185
																				538.8	0.93041			694	202.9
																				539	0.9289			695	200.4
																				539.2	0.92913			696	183.6
																				539.4	0.92763			697	187.2
																				539.6	0.92809			698	185.2
																				539.8	0.92728			699	181.5
																				540	0.92786			700	185.8
																				540.2	0.9267			701	191.3
																				540.4	0.92693			702	201.1
																				540.6	0.92589			703	200.2
																				540.8	0.92682			704	195
																				541	0.92554			705	195.4
																				541.2	0.9267			706	195.8
																				541.4	0.92601			707	180.1
																				541.6	0.92682			708	171.8
																				541.8	0.9267			709	182.9
																				542	0.92763			710	172.9
																				542.2	0.92728			711	177.3
																				542.4	0.9289			712	182.7
																				542.6	0.92855			713	178
[truncated: 1,287 more rows]

## Sheet: Fig. 6a-h.
Fig 6a				Fig 6b						Fig 6c				Fig 6d						Fig 6e				Fig 6f				Fig 6g						Fig 6h
[truncated: 2,001 more rows]

[truncated: 43 more sheets: Fig. 7a-e., Fig. 9c-d., Fig. 10c-d., Supplementary Fig. 1., Supplementary Fig. 2., Supplementary Fig. 3, Supplementary Fig. 4., Supplementary Fig. 5, Supplementary Fig. 11, Supplementary Fig. 12., Supplementary Fig. 13., Supplementary Fig. 14., Supplementary Fig. 15., Supplementary Fig. 16., Supplementary Fig. 17, Supplementary Fig. 19., Supplementary Fig. 20., Supplementary Fig. 22., Supplementary Fig. 23., Supplementary Fig. 24. …]
